# Supplementary material for: Molecular sampling limits of ctDNA detection in clinical plasma samples
Source: J Liq Biopsy. 2026 Jul 4;13:100480. doi: 10.1016/j.jlb.2026.100480 (PMC13351401; doi:10.1016/j.jlb.2026.100480)
Supplement: Multimedia component 1 [file mmc1.xlsx]

## Sheet: Jee et al. 2024
Sample_ID	log10(cfDNA concentration)	cfDNA concentration/mL Plasma	GE/4 mL plasma
P-0000113-T02-XS1	0.78004	6.02615	7304.43
P-0000280-T02-XS1	0.316191	2.07105	2510.37
P-0000302-T03-XS1	0.494155	3.12	3781.82
P-0000307-T04-XS1	0.400106	2.5125	3045.45
P-0000391-T02-XS1	0.227244	1.6875	2045.45
P-0000462-T02-XS1	0.352045	2.24929	2726.41
P-0000514-T06-XS1	0.671437	4.69286	5688.31
P-0000585-T03-XS1	0.906193	8.05737	9766.51
P-0000615-T02-XS1	0.2768	1.89147	2292.7
P-0000675-T03-XS1	1.7601	57.5567	69765.7
P-0000828-T06-XS1	1.52776	33.71	40860.6
P-0000840-T02-XS1	0.854078	7.14625	8662.12
P-0001010-T04-XS1	0.13274	1.3575	1645.45
P-0001097-T04-XS1	0.451706	2.82947	3429.66
P-0001231-T02-XS1	0.0134391	1.03143	1250.22
P-0001232-T03-XS1	0.564808	3.6712	4449.94
P-0001242-T06-XS1	1.33163	21.46	26012.1
P-0001243-T03-XS1	0.774044	5.94353	7204.28
P-0001284-T02-XS1	0.611278	4.08581	4952.5
P-0001442-T04-XS1	1.18414	15.2806	18521.9
P-0001509-T02-XS1	0.787956	6.137	7438.79
P-0001550-T03-XS1	0.541936	3.48286	4221.65
P-0001694-T03-XS1	0.37678	2.38111	2886.2
P-0001716-T02-XS1	0.785908	6.10813	7403.79
P-0001766-T03-XS1	1.66326	46.0529	55821.6
P-0001965-T02-XS1	-0.0768502	0.837818	1015.54
P-0002218-T04-XS1	0.357935	2.28	2763.64
P-0002372-T03-XS1	0.178177	1.50722	1826.94
P-0002636-T02-XS1	0.429637	2.68929	3259.74
P-0002768-T06-XS1	0.0843487	1.21436	1471.96
P-0002794-T03-XS1	0.847436	7.03778	8530.64
P-0002897-T03-XS1	0.622847	4.19611	5086.2
P-0002898-T04-XS1	0.149219	1.41	1709.09
P-0002911-T03-XS1	1.46561	29.215	35412.1
P-0003166-T03-XS1	0.231799	1.70529	2067.02
P-0003186-T02-XS1	-0.0682371	0.8546	1035.88
P-0003274-T03-XS1	1.45185	28.3044	34308.4
P-0003377-T02-XS1	0.177761	1.50578	1825.19
P-0003784-T03-XS1	0.272744	1.87389	2271.38
P-0004224-T03-XS1	0.903633	8.01	9709.09
P-0004226-T05-XS1	0.553845	3.57968	4339.01
P-0004257-T03-XS1	0.472208	2.96625	3595.45
P-0004378-T03-XS1	0.153113	1.4227	1724.48
P-0004501-T02-XS1	0.747301	5.58857	6774.03
P-0004593-T05-XS1	0.541282	3.47762	4215.3
P-0004729-T03-XS1	0.261263	1.825	2212.12
P-0004739-T03-XS1	0.474216	2.98	3612.12
P-0004747-T03-XS1	0.237348	1.72722	2093.6
P-0005045-T02-XS1	2.00477	101.105	122552
P-0005048-T02-XS1	0.846492	7.0225	8512.12
P-0005114-T05-XS1	0.0767444	1.19329	1446.41
P-0005194-T03-XS1	0.0303973	1.0725	1300
P-0005436-T03-XS1	0.523024	3.33444	4041.75
P-0005467-T04-XS1	0.41282	2.58714	3135.93
P-0005759-T04-XS1	0.519828	3.31	4012.12
P-0005810-T02-XS1	0.264818	1.84	2230.3
P-0005813-T06-XS1	0.3934	2.474	2998.79
P-0006210-T02-XS1	0.28023	1.90647	2310.87
P-0006280-T04-XS1	0.439348	2.7501	3333.45
P-0006328-T03-XS1	0.904906	8.03353	9737.61
P-0006335-T04-XS1	1.66834	46.595	56478.8
P-0006398-T04-XS1	0.667058	4.64578	5631.25
P-0006654-T03-XS1	1.05052	11.2335	13616.4
P-0006660-T04-XS1	1.14135	13.8468	16784.1
P-0006663-T02-XS1	0.185825	1.534	1859.39
P-0006801-T03-XS1	1.06296	11.56	14012.1
P-0006847-T03-XS1	0.500983	3.16944	3841.75
P-0006850-T02-XS1	-0.65133	0.223188	270.53
P-0006937-T02-XS1	0.244551	1.75611	2128.61
P-0006948-T04-XS1	-0.115771	0.766	928.485
P-0006949-T02-XS1	0.449977	2.81824	3416.04
P-0006965-T02-XS1	0.563718	3.662	4438.79
P-0007187-T01-XS1	0.128953	1.34571	1631.17
P-0007284-T02-XS1	0.88846	7.735	9375.76
P-0007343-T04-XS1	1.10619	12.77	15478.8
P-0007421-T02-XS1	0.450131	2.81923	3417.25
P-0007510-T02-XS1	0.741152	5.51	6678.79
P-0008211-T03-XS1	0.503726	3.18952	3866.09
P-0008301-T03-XS1	0.196772	1.57316	1906.86
P-0008424-T02-XS1	1.1176	13.11	15890.9
P-0008440-T04-XS1	0.597398	3.95729	4796.72
P-0008542-T04-XS1	0.737524	5.46417	6623.23
P-0008548-T04-XS1	-0.126002	0.748167	906.869
P-0008549-T03-XS1	0.902275	7.985	9678.79
P-0008668-T02-XS1	0.624011	4.20737	5099.84
P-0008693-T02-XS1	1.33637	21.6957	26297.8
P-0008769-T04-XS1	1.93815	86.7267	105123
P-0008846-T04-XS1	0.761101	5.769	6992.73
P-0008925-T04-XS1	0.51802	3.29625	3995.45
P-0008978-T04-XS1	0.784542	6.08895	7380.54
P-0009212-T10-XS1	1.29411	19.6838	23859.2
P-0009261-T05-XS1	1.3882	24.4457	29631.2
P-0009293-T03-XS1	0.312636	2.05417	2489.9
P-0009399-T04-XS1	0.858236	7.215	8745.45
P-0009520-T02-XS1	1.13441	13.6274	16518.1
P-0009535-T03-XS1	1.03181	10.76	13042.4
P-0009679-T03-XS1	0.385606	2.43	2945.45
P-0009731-T02-XS1	0.47019	2.9525	3578.79
P-0009931-T04-XS1	0.103804	1.27	1539.39
P-0009944-T02-XS1	0.558634	3.61937	4387.12
P-0009989-T02-XS1	0.752816	5.66	6860.61
P-0010043-T02-XS1	0.177825	1.506	1825.45
P-0010075-T02-XS1	0.0195317	1.046	1267.88
P-0010079-T05-XS1	0.615319	4.124	4998.79
P-0010096-T05-XS1	1.8666	73.5529	89155
P-0010293-T06-XS1	1.68246	48.135	58345.5
P-0010399-T03-XS1	0.177825	1.506	1825.45
P-0010523-T02-XS1	0.486076	3.0625	3712.12
P-0010650-T02-XS1	0.209263	1.61906	1962.5
P-0010700-T02-XS1	0.292857	1.96271	2379.05
P-0010760-T03-XS1	0.414845	2.59923	3150.58
P-0010811-T03-XS1	0.387913	2.44294	2961.14
P-0010895-T02-XS1	0.97698	9.48375	11495.5
P-0010927-T04-XS1	0.356572	2.27286	2754.98
P-0011000-T02-XS1	0.353895	2.25889	2738.05
P-0011018-T02-XS1	0.160288	1.4464	1753.21
P-0011092-T04-XS1	0.854913	7.16	8678.79
P-0011193-T03-XS1	0.43329	2.712	3287.27
P-0011542-T02-XS1	0.707973	5.10474	6187.56
P-0012066-T02-XS1	1.2075	16.125	19545.5
P-0012098-T05-XS1	0.440909	2.76	3345.45
P-0012115-T02-XS1	0.340047	2.188	2652.12
P-0012176-T02-XS1	0.553155	3.574	4332.12
P-0012212-T02-XS1	0.0673414	1.16773	1415.43
P-0012428-T05-XS1	0.820201	6.61	8012.12
P-0012449-T02-XS1	0.717774	5.22125	6328.79
P-0012473-T04-XS1	0.610639	4.0798	4945.21
P-0012485-T03-XS1	0.197969	1.5775	1912.12
P-0012592-T03-XS1	1.03623	10.87	13175.8
P-0012595-T03-XS1	0.381512	2.4072	2917.82
P-0012824-T02-XS1	0.66472	4.62083	5601.01
P-0012884-T02-XS1	0.766768	5.84478	7084.59
P-0013004-T04-XS1	0.170779	1.48176	1796.08
P-0013036-T03-XS1	0.216899	1.64778	1997.31
P-0013143-T05-XS1	0.775932	5.96941	7235.65
P-0013183-T05-XS1	0.0144155	1.03375	1253.03
P-0013257-T03-XS1	0.19078	1.5516	1880.73
P-0013315-T02-XS1	0.0960406	1.2475	1512.12
P-0013435-T03-XS1	1.24745	17.6787	21428.8
P-0013582-T02-XS1	0.500648	3.167	3838.79
P-0013721-T03-XS1	0.50515	3.2	3878.79
P-0013990-T02-XS1	0.43656	2.7325	3312.12
P-0014087-T03-XS1	0.541197	3.47694	4214.47
P-0014092-T02-XS1	0.998259	9.96	12072.7
P-0014127-T03-XS1	1.36984	23.4335	28404.3
P-0014135-T03-XS1	0.222469	1.66905	2023.09
P-0014184-T05-XS1	0.829733	6.75667	8189.9
P-0014221-T02-XS1	1.85538	71.6767	86880.8
P-0014232-T03-XS1	0.736397	5.45	6606.06
P-0014399-T06-XS1	1.1911	15.5273	18821
P-0014438-T03-XS1	0.329163	2.13385	2586.48
P-0014468-T03-XS1	0.166099	1.46588	1776.83
P-0014504-T02-XS1	1.13263	13.5716	16450.4
P-0014506-T03-XS1	0.382123	2.41059	2921.93
P-0014524-T06-XS1	0.489958	3.09	3745.45
P-0014569-T05-XS1	0.0739474	1.18563	1437.12
P-0014640-T02-XS1	0.630283	4.26857	5174.03
P-0014686-T02-XS1	0.332842	2.152	2608.48
P-0014769-T03-XS1	0.361053	2.29643	2783.55
P-0014776-T02-XS1	0.277533	1.89467	2296.57
P-0014872-T04-XS1	0.222316	1.66846	2022.38
P-0014887-T02-XS1	0.150638	1.41462	1714.69
P-0014913-T03-XS1	1.0325	10.7771	13063.1
P-0014997-T03-XS1	0.443067	2.77375	3362.12
P-0015118-T02-XS1	0.514581	3.27025	3963.94
P-0015149-T03-XS1	0.627596	4.24225	5142.12
P-0015300-T03-XS1	1.50077	31.6788	38398.5
P-0015310-T06-XS1	0.184691	1.53	1854.55
P-0015511-T04-XS1	0.33839	2.17967	2642.02
P-0015513-T02-XS1	0.450742	2.8232	3422.06
P-0015537-T03-XS1	1.02946	10.702	12972.1
P-0015680-T02-XS1	0.778874	6.01	7284.85
P-0015766-T02-XS1	-0.205035	0.623684	755.981
P-0015794-T02-XS1	1.24433	17.5521	21275.3
P-0015837-T02-XS1	0.996074	9.91	12012.1
P-0015918-T03-XS1	0.696551	4.97222	6026.94
P-0015921-T11-XS1	0.377174	2.38327	2888.82
P-0015922-T02-XS1	0.569374	3.71	4496.97
P-0015928-T02-XS1	0.56211	3.64846	4422.38
P-0015966-T02-XS1	0.591999	3.9084	4737.45
P-0015989-T03-XS1	0.640813	4.37333	5301.01
P-0016054-T04-XS1	1.36754	23.31	28254.5
P-0016195-T02-XS1	1.4025	25.2642	30623.2
P-0016202-T02-XS1	1.46479	29.16	35345.5
P-0016415-T02-XS1	0.860657	7.25533	8794.34
P-0016431-T03-XS1	0.0156391	1.03667	1256.57
P-0016501-T01-XS1	1.22597	16.8256	20394.6
P-0016625-T03-XS1	0.358936	2.28526	2770.02
P-0016649-T03-XS1	0.534026	3.42	4145.45
P-0016697-T02-XS1	0.304347	2.01533	2442.83
P-0016699-T03-XS1	0.113423	1.29844	1573.87
P-0016833-T03-XS1	1.05146	11.258	13646.1
P-0016869-T03-XS1	0.493737	3.117	3778.18
P-0017006-T02-XS1	0.690314	4.90133	5941.01
P-0017119-T02-XS1	1.21614	16.4489	19938
P-0017193-T03-XS1	0.600662	3.98714	4832.9
P-0017196-T02-XS1	0.508649	3.22588	3910.16
P-0017274-T02-XS1	0.215373	1.642	1990.3
P-0017325-T05-XS1	0.968716	9.305	11278.8
P-0017479-T03-XS1	1.34577	22.17	26872.7
P-0017558-T04-XS1	0.905076	8.03667	9741.41
P-0017592-T02-XS1	0.361728	2.3	2787.88
P-0017616-T02-XS1	0.199481	1.583	1918.79
P-0017817-T04-XS1	1.77653	59.7767	72456.6
P-0018022-T03-XS1	0.401056	2.518	3052.12
P-0018040-T02-XS1	0.661043	4.58188	5553.79
P-0018214-T02-XS1	0.632592	4.29133	5201.62
P-0018322-T03-XS1	0.796609	6.2605	7588.48
P-0018488-T03-XS1	1.33532	21.6433	26234.3
P-0018510-T02-XS1	1.20122	15.8936	19265
P-0018513-T02-XS1	1.23892	17.335	21012.1
P-0018541-T06-XS1	1.76483	58.1878	70530.6
P-0018660-T02-XS1	1.51548	32.77	39721.2
P-0018771-T05-XS1	0.0750253	1.18857	1440.69
P-0018849-T02-XS1	1.31246	20.5333	24888.9
P-0018942-T02-XS1	0.587538	3.86846	4689.04
P-0018976-T03-XS1	0.315371	2.06714	2505.63
P-0019023-T04-XS1	0.858236	7.215	8745.45
P-0019070-T02-XS1	0.597373	3.95706	4796.43
P-0019128-T03-XS1	0.298853	1.99	2412.12
P-0019268-T02-XS1	0.322219	2.1	2545.45
P-0019279-T02-XS1	0.605544	4.03222	4887.54
P-0019335-T02-XS1	0.173361	1.4906	1806.79
P-0019420-T02-XS1	0.672236	4.7015	5698.79
P-0019425-T02-XS1	-0.231961	0.58619	710.534
P-0019429-T02-XS1	0.726631	5.32882	6459.18
P-0019436-T04-XS1	0.429149	2.68627	3256.08
P-0019458-T03-XS1	0.137987	1.374	1665.45
P-0019537-T02-XS1	0.469612	2.94857	3574.03
P-0019560-T02-XS1	0.666124	4.63579	5619.14
P-0019631-T05-XS1	1.31197	20.51	24860.6
P-0019687-T04-XS1	0.519828	3.31	4012.12
P-0019775-T03-XS1	0.653105	4.49889	5453.2
P-0019864-T02-XS1	0.169916	1.47882	1792.51
P-0020051-T04-XS1	0.318063	2.08	2521.21
P-0020130-T02-XS1	0.556389	3.60071	4364.5
P-0020360-T05-XS1	1.24576	17.61	21345.5
P-0020389-T02-XS1	0.52187	3.3256	4031.03
P-0020426-T03-XS1	2.15883	144.156	174734
P-0020475-T02-XS1	0.444357	2.782	3372.12
P-0020624-T03-XS1	0.300451	1.99733	2421.01
P-0020664-T02-XS1	0.387241	2.43917	2956.57
P-0020712-T01-XS1	0.220892	1.663	2015.76
P-0020833-T02-XS1	1.12763	13.4163	16262.1
P-0021100-T02-XS1	0.351539	2.24667	2723.23
P-0021124-T09-XS1	0.378284	2.38938	2896.21
P-0021318-T02-XS1	0.897957	7.906	9583.03
P-0021327-T02-XS1	0.526985	3.365	4078.79
P-0021436-T02-XS1	0.382123	2.41059	2921.93
P-0021556-T02-XS1	0.213665	1.63556	1982.49
P-0021572-T02-XS1	0.830768	6.7728	8209.45
P-0021671-T03-XS1	0.377994	2.38778	2894.28
P-0021679-T03-XS1	0.699404	5.005	6066.67
P-0021691-T04-XS1	0.504	3.19154	3868.53
P-0021797-T02-XS1	0.635196	4.31714	5232.9
P-0021837-T02-XS1	0.874482	7.49	9078.79
P-0021879-T02-XS1	-0.38163	0.415308	503.403
P-0021895-T02-XS1	0.435526	2.726	3304.24
P-0021937-T02-XS1	0.560372	3.63389	4404.71
P-0021942-T04-XS1	0.469177	2.94562	3570.45
P-0021974-T02-XS1	0.471723	2.96294	3591.44
P-0021988-T02-XS1	0.523421	3.3375	4045.45
P-0022083-T04-XS1	0.181507	1.51882	1841
P-0022097-T04-XS1	1.06605	11.6425	14112.1
P-0022120-T02-XS1	0.755833	5.69944	6908.42
P-0022138-T04-XS1	0.639853	4.36368	5289.31
P-0022174-T02-XS1	1.27068	18.65	22606.1
P-0022247-T02-XS1	0.240193	1.73857	2107.36
P-0022254-T02-XS1	0.532471	3.40778	4130.64
P-0022334-T02-XS1	0.0396973	1.09571	1328.14
P-0022337-T08-XS1	1.16975	14.7827	17918.5
P-0022445-T02-XS1	0.602535	4.00437	4853.79
P-0022455-T02-XS1	0.401056	2.518	3052.12
P-0022458-T02-XS1	0.865893	7.34333	8901.01
P-0022504-T04-XS1	0.0180899	1.04253	1263.68
P-0022520-T03-XS1	1.06148	11.5207	13964.5
P-0022529-T04-XS1	0.264202	1.83739	2227.14
P-0022556-T02-XS1	0.110632	1.29013	1563.79
P-0022580-T02-XS1	0.250962	1.78222	2160.27
P-0022659-T02-XS1	0.220906	1.66305	2015.82
P-0022662-T02-XS1	0.253338	1.792	2172.12
P-0022777-T03-XS1	-0.122437	0.754333	914.343
P-0022781-T02-XS1	1.03428	10.8214	13116.9
P-0022869-T03-XS1	0.494581	3.12307	3785.54
P-0022881-T03-XS1	1.21452	16.3878	19864
P-0022929-T02-XS1	-0.0748943	0.8416	1020.12
P-0022998-T02-XS1	0.411367	2.5785	3125.45
P-0023000-T02-XS1	0.41664	2.61	3163.64
P-0023036-T02-XS1	1.08917	12.2792	14883.9
P-0023091-T03-XS1	1.04712	11.146	13510.3
P-0023248-T02-XS1	0.238225	1.73071	2097.84
P-0023255-T02-XS1	-0.0387023	0.91474	1108.78
P-0023348-T02-XS1	0.420088	2.6308	3188.85
P-0023452-T02-XS1	0.619928	4.168	5052.12
P-0023460-T02-XS1	0.19795	1.57743	1912.03
P-0023473-T02-XS1	0.931356	8.538	10349.1
P-0023534-T02-XS1	1.58246	38.235	46345.5
P-0023545-T01-XS1	0.0480046	1.11687	1353.79
P-0023589-T02-XS1	0.475994	2.99222	3626.94
P-0023605-T02-XS1	1.86445	73.1889	88713.9
P-0023791-T02-XS1	0.64516	4.41733	5354.34
P-0023860-T02-XS1	0.572067	3.73308	4524.94
P-0023862-T02-XS1	0.204329	1.60077	1940.33
P-0023957-T02-XS1	0.821394	6.62818	8034.16
P-0024021-T02-XS1	0.515294	3.27562	3970.45
P-0024025-T03-XS1	0.91491	8.22071	9964.5
P-0024306-T02-XS1	0.507441	3.21692	3899.3
P-0024325-T03-XS1	1.08902	12.275	14878.8
P-0024335-T02-XS1	0.67071	4.685	5678.79
P-0024340-T05-XS1	0.100371	1.26	1527.27
P-0024462-T02-XS1	0.844949	6.9976	8481.94
P-0024534-T03-XS1	0.729203	5.36048	6497.55
P-0024801-T02-XS1	1.07591	11.91	14436.4
P-0024804-T02-XS1	0.535023	3.42786	4154.98
P-0024916-T01-XS1	0.571293	3.72643	4516.88
P-0025097-T02-XS1	0.084294	1.21421	1471.77
P-0025171-T02-XS1	0.183676	1.52643	1850.22
P-0025354-T02-XS1	1.02083	10.4914	12716.9
P-0025387-T02-XS1	0.199858	1.58438	1920.45
P-0025396-T05-XS1	1.44333	27.7544	33641.8
P-0025398-T02-XS1	0.214667	1.63933	1987.07
P-0025401-T02-XS1	0.883945	7.655	9278.79
P-0025445-T02-XS1	0.920906	8.335	10103
P-0025458-T03-XS1	1.50978	32.3433	39204
P-0025546-T05-XS1	0.481695	3.03176	3674.87
P-0025629-T03-XS1	0.363315	2.30842	2798.09
P-0025713-T03-XS1	0.230906	1.70179	2062.78
P-0025754-T05-XS1	0.422296	2.64421	3205.1
P-0025928-T03-XS1	0.266836	1.84857	2240.69
P-0025930-T02-XS1	0.865738	7.34071	8897.84
P-0025936-T03-XS1	0.662522	4.5975	5572.73
P-0026031-T02-XS1	0.526985	3.365	4078.79
P-0026060-T03-XS1	0.817301	6.566	7958.79
P-0026080-T03-XS1	1.29141	19.562	23711.5
P-0026140-T04-XS1	0.586587	3.86	4678.79
P-0026141-T03-XS1	0.543525	3.49563	4237.12
P-0026155-T02-XS1	1.08672	12.21	14800
P-0026295-T03-XS1	0.54267	3.48875	4228.79
P-0026357-T03-XS1	0.81497	6.53086	7916.19
P-0026371-T04-XS1	0.998259	9.96	12072.7
P-0026387-T05-XS1	1.13545	13.66	16557.6
P-0026420-T03-XS1	0.0371774	1.08938	1320.45
P-0026500-T02-XS1	0.529068	3.38118	4098.4
P-0026573-T03-XS1	1.21231	16.3047	19763.3
P-0026653-T04-XS1	0.752561	5.65667	6856.57
P-0026689-T02-XS1	0.314613	2.06354	2501.26
P-0026693-T02-XS1	0.529345	3.38333	4101.01
P-0026710-T03-XS1	0.589185	3.88316	4706.86
P-0026756-T02-XS1	1.20729	16.1171	19535.9
P-0026768-T02-XS1	2.03304	107.905	130794
P-0026839-T02-XS1	0.971276	9.36	11345.5
P-0026889-T02-XS1	0.559718	3.62842	4398.09
P-0026935-T04-XS1	0.369878	2.34357	2840.69
P-0026970-T02-XS1	0.430559	2.695	3266.67
P-0026971-T02-XS1	0.423246	2.65	3212.12
P-0026974-T02-XS1	0.964849	9.2225	11178.8
P-0027025-T04-XS1	-0.219395	0.6034	731.394
P-0027079-T02-XS1	0.804713	6.37842	7731.42
P-0027087-T05-XS1	0.557335	3.60857	4374.03
P-0027189-T04-XS1	1.2444	17.555	21278.8
P-0027199-T02-XS1	1.81461	65.2537	79095.5
P-0027245-T02-XS1	0.628209	4.24824	5149.38
P-0027351-T04-XS1	0.695963	4.9655	6018.79
P-0027395-T02-XS1	0.127824	1.34222	1626.94
P-0027419-T02-XS1	0.627073	4.23714	5135.93
P-0027593-T02-XS1	2.38136	240.635	291679
P-0027612-T04-XS1	1.36894	23.385	28345.5
P-0027634-T02-XS1	0.00259796	1.006	1219.39
P-0027661-T03-XS1	0.50515	3.2	3878.79
P-0027682-T02-XS1	0.772985	5.92905	7186.72
P-0027832-T04-XS1	0.482814	3.03958	3684.34
P-0027848-T03-XS1	0.0965624	1.249	1513.94
P-0027923-T02-XS1	1.9772	94.885	115012
P-0027989-T03-XS1	0.762762	5.79111	7019.53
P-0028030-T03-XS1	0.626625	4.23278	5130.64
P-0028064-T03-XS1	0.654516	4.51353	5470.94
P-0028163-T02-XS1	0.196955	1.57382	1907.66
P-0028204-T02-XS1	0.842219	6.95375	8428.79
P-0028266-T02-XS1	0.584783	3.844	4659.39
P-0028615-T03-XS1	0.106434	1.27771	1548.74
P-0028832-T02-XS1	0.305658	2.02143	2450.22
P-0028838-T03-XS1	0.457882	2.87	3478.79
P-0028890-T03-XS1	0.278372	1.89833	2301.01
P-0028947-T02-XS1	0.797325	6.27083	7601.01
P-0029021-T02-XS1	-0.0744301	0.8425	1021.21
P-0029064-T02-XS1	2.20757	161.278	195488
P-0029072-T04-XS1	0.834209	6.82667	8274.75
P-0029093-T02-XS1	0.357835	2.27947	2763
P-0029326-T03-XS1	0.334454	2.16	2618.18
P-0029353-T02-XS1	0.910648	8.14044	9867.19
P-0029432-T02-XS1	0.497174	3.14176	3808.2
P-0029449-T02-XS1	0.644439	4.41	5345.45
P-0029478-T02-XS1	0.308845	2.03632	2468.26
P-0029506-T03-XS1	0.947679	8.865	10745.5
P-0029532-T06-XS1	0.341237	2.194	2659.39
P-0029586-T04-XS1	1.32149	20.965	25412.1
P-0029690-T02-XS1	0.55206	3.565	4321.21
P-0029715-T02-XS1	1.08776	12.2394	14835.7
P-0029786-T02-XS1	0.395401	2.48543	3012.64
P-0029787-T04-XS1	0.53216	3.40533	4127.68
P-0029850-T02-XS1	0.628681	4.25286	5154.98
P-0029889-T02-XS1	0.741152	5.51	6678.79
P-0030146-T02-XS1	1.18598	15.3453	18600.4
P-0030163-T03-XS1	1.26411	18.37	22266.7
P-0030249-T03-XS1	0.344022	2.20812	2676.51
P-0030370-T03-XS1	0.645531	4.42111	5358.92
P-0030396-T03-XS1	0.309021	2.03714	2469.26
P-0030562-T02-XS1	0.394761	2.48176	3008.2
P-0030567-T02-XS1	0.746078	5.57286	6754.98
P-0030617-T04-XS1	1.86081	72.5792	87974.8
P-0030729-T04-XS1	1.09244	12.3719	14996.2
P-0030789-T03-XS1	0.190627	1.55105	1880.06
P-0030894-T02-XS1	0.315037	2.06556	2503.7
P-0031137-T03-XS1	0.905256	8.04	9745.45
P-0031240-T04-XS1	0.292422	1.96075	2376.67
P-0031299-T02-XS1	0.533094	3.41267	4136.57
P-0031319-T03-XS1	0.528733	3.37857	4095.24
P-0031321-T02-XS1	0.333749	2.1565	2613.94
P-0031472-T02-XS1	0.579097	3.794	4598.79
P-0031619-T04-XS1	0.479596	3.01714	3657.14
P-0031647-T04-XS1	0.244786	1.75706	2129.77
P-0031694-T02-XS1	0.710625	5.136	6225.45
P-0031711-T02-XS1	-0.078165	0.835286	1012.47
P-0031738-T02-XS1	0.982077	9.59571	11631.2
P-0031742-T03-XS1	0.256237	1.804	2186.67
P-0031754-T04-XS1	0.49304	3.112	3772.12
P-0031766-T02-XS1	0.262971	1.83219	2220.84
P-0031827-T05-XS1	0.710601	5.13571	6225.11
P-0031911-T03-XS1	1.01953	10.46	12678.8
P-0032105-T12-XS1	0.694229	4.94571	5994.81
P-0032107-T04-XS1	0.172862	1.48889	1804.71
P-0032136-T02-XS1	1.29234	19.6037	23762.1
P-0032151-T04-XS1	1.61969	41.6573	50493.7
P-0032170-T02-XS1	0.29958	1.99333	2416.16
P-0032190-T02-XS1	1.83679	68.6732	83240.2
P-0032261-T02-XS1	1.01724	10.405	12612.1
P-0032279-T03-XS1	1.09665	12.4926	15142.6
P-0032291-T02-XS1	1.1791	15.1044	18308.4
P-0032379-T02-XS1	0.921817	8.3525	10124.2
P-0032468-T02-XS1	0.458659	2.87514	3485.02
P-0032473-T05-XS1	0.925197	8.41778	10203.4
P-0032507-T02-XS1	1.05514	11.3538	13762.1
P-0032535-T02-XS1	0.192254	1.55687	1887.12
P-0032569-T04-XS1	0.795417	6.24333	7567.68
P-0032632-T02-XS1	0.456366	2.86	3466.67
P-0032706-T02-XS1	0.9292	8.49571	10297.8
P-0032775-T02-XS1	0.729591	5.36526	6503.35
P-0032806-T02-XS1	1.44859	28.0924	34051.3
P-0032833-T02-XS1	0.286831	1.93567	2346.26
P-0032855-T02-XS1	0.511254	3.24529	3933.69
P-0033091-T04-XS1	1.02801	10.6662	12928.8
P-0033093-T02-XS1	0.765958	5.83389	7071.38
P-0033136-T03-XS1	1.04255	11.0292	13368.8
P-0033194-T02-XS1	0.686189	4.855	5884.85
P-0033208-T05-XS1	0.993973	9.86217	11954.1
P-0033260-T03-XS1	0.963923	9.20286	11155
P-0033315-T04-XS1	1.65837	45.5378	55197.3
P-0033406-T03-XS1	0.0154921	1.03632	1256.14
P-0033436-T03-XS1	0.12108	1.32154	1601.86
P-0033463-T02-XS1	1.10713	12.7975	15512.1
P-0033479-T02-XS1	0.665581	4.63	5612.12
P-0033492-T03-XS1	0.376796	2.3812	2886.3
P-0033527-T03-XS1	1.22634	16.84	20412.1
P-0033611-T02-XS1	0.656458	4.53375	5495.45
P-0033672-T02-XS1	0.490661	3.095	3751.52
P-0033764-T03-XS1	1.0103	10.24	12412.1
P-0033767-T03-XS1	0.616476	4.135	5012.12
P-0033851-T02-XS1	0.635547	4.32062	5237.12
P-0033948-T03-XS1	0.503012	3.18429	3859.74
P-0034131-T02-XS1	0.287629	1.93923	2350.58
P-0034155-T04-XS1	0.39368	2.4756	3000.73
P-0034231-T02-XS1	0.0316609	1.07563	1303.79
P-0034236-T02-XS1	0.292419	1.96074	2376.65
P-0034289-T02-XS1	1.63107	42.7633	51834.3
P-0034301-T02-XS1	0.302836	2.00833	2434.34
P-0034330-T02-XS1	0.446071	2.793	3385.45
P-0034469-T02-XS1	0.390582	2.458	2979.39
P-0034502-T05-XS1	1.10072	12.61	15284.8
P-0034514-T05-XS1	-0.0145735	0.967	1172.12
P-0034538-T02-XS1	2.15682	143.488	173925
P-0034569-T03-XS1	0.369216	2.34	2836.36
P-0034638-T05-XS1	0.834573	6.8324	8281.7
P-0034651-T02-XS1	1.46994	29.5082	35767.5
P-0034906-T05-XS1	1.01378	10.3225	12512.1
P-0034925-T02-XS1	0.935187	8.61364	10440.8
P-0035063-T04-XS1	2.48672	306.702	371760
P-0035125-T02-XS1	0.819763	6.60333	8004.04
P-0035156-T02-XS1	0.489958	3.09	3745.45
P-0035267-T02-XS1	0.808637	6.43632	7801.59
P-0035364-T01-XS1	0.721646	5.268	6385.45
P-0035464-T05-XS1	1.3995	25.09	30412.1
P-0035549-T03-XS1	0.680055	4.78691	5802.31
P-0035552-T03-XS1	0.966749	9.26294	11227.8
P-0035574-T02-XS1	0.814493	6.52368	7907.5
P-0035575-T02-XS1	0.451541	2.8284	3428.36
P-0035632-T02-XS1	0.473414	2.9745	3605.45
P-0035655-T02-XS1	0.298853	1.99	2412.12
P-0035691-T02-XS1	1.13263	13.5715	16450.4
P-0035733-T03-XS1	0.77509	5.95786	7221.65
P-0035767-T03-XS1	0.101747	1.264	1532.12
P-0035825-T02-XS1	1.31543	20.6743	25059.7
P-0035898-T02-XS1	0.287354	1.938	2349.09
P-0035964-T04-XS1	0.563169	3.65737	4433.17
P-0035973-T03-XS1	1.60351	40.1338	48647
P-0035999-T04-XS1	0.911158	8.15	9878.79
P-0036053-T03-XS1	0.508649	3.22588	3910.16
P-0036133-T03-XS1	0.584398	3.84059	4655.26
P-0036172-T02-XS1	0.492848	3.11063	3770.45
P-0036177-T02-XS1	0.636006	4.3252	5242.67
P-0036181-T04-XS1	0.294328	1.96937	2387.12
P-0036209-T02-XS1	1.02206	10.5211	12752.9
P-0036265-T02-XS1	0.0640656	1.15895	1404.79
P-0036289-T03-XS1	0.956244	9.04158	10959.5
P-0036400-T07-XS1	0.563283	3.65833	4434.34
P-0036484-T03-XS1	0.629002	4.256	5158.79
P-0036492-T02-XS1	0.92058	8.32875	10095.5
P-0036644-T02-XS1	1.60991	40.73	49369.7
P-0036725-T03-XS1	0.627878	4.245	5145.45
P-0036781-T02-XS1	0.990561	9.785	11860.6
P-0036910-T02-XS1	0.795266	6.24118	7565.06
P-0036946-T05-XS1	0.0992201	1.25667	1523.23
P-0037044-T04-XS1	1.89268	78.1052	94673
P-0037065-T02-XS1	1.30878	20.36	24678.8
P-0037092-T03-XS1	1.15397	14.255	17278.8
P-0037171-T02-XS1	1.40578	25.4553	30855
P-0037307-T02-XS1	0.863917	7.31	8860.61
P-0037409-T02-XS1	0.285557	1.93	2339.39
P-0037672-T02-XS1	0.223236	1.672	2026.67
P-0037686-T03-XS1	0.0793457	1.20045	1455.1
P-0037729-T03-XS1	1.18608	15.3489	18604.7
P-0037740-T02-XS1	0.385606	2.43	2945.45
P-0037761-T05-XS1	-0.0965708	0.800625	970.455
P-0037820-T03-XS1	1.65906	45.61	55284.8
P-0038019-T02-XS1	0.416641	2.61	3163.64
P-0038095-T02-XS1	0.40002	2.512	3044.85
P-0038096-T02-XS1	1.07848	11.9806	14521.9
P-0038155-T03-XS1	1.37199	23.55	28545.5
P-0038235-T03-XS1	0.550772	3.55444	4308.42
P-0038283-T02-XS1	0.238225	1.73071	2097.84
P-0038345-T03-XS1	0.81856	6.58506	7981.89
P-0038443-T02-XS1	2.24892	177.385	215012
P-0038518-T02-XS1	0.728841	5.356	6492.12
P-0038548-T02-XS1	1.00858	10.1995	12363
P-0038625-T02-XS1	0.408346	2.56062	3103.79
P-0038647-T02-XS1	1.14499	13.9633	16925.3
P-0038663-T02-XS1	0.601321	3.9932	4840.24
P-0038664-T02-XS1	0.6466	4.432	5372.12
P-0038779-T02-XS1	-0.43515	0.367156	445.037
P-0038821-T03-XS1	0.530911	3.39556	4115.83
P-0038833-T02-XS1	0.439964	2.754	3338.18
P-0038909-T02-XS1	0.220108	1.66	2012.12
P-0038925-T03-XS1	0.882651	7.63222	9251.18
P-0039021-T02-XS1	0.683626	4.82643	5850.22
P-0039078-T02-XS1	0.861534	7.27	8812.12
P-0039085-T02-XS1	0.187756	1.54083	1867.68
P-0039164-T03-XS1	0.634578	4.311	5225.45
P-0039219-T02-XS1	1.08302	12.1067	14674.7
P-0039230-T03-XS1	0.370214	2.34538	2842.89
P-0039257-T02-XS1	0.113943	1.3	1575.76
P-0039277-T03-XS1	0.318612	2.08263	2524.4
P-0039352-T03-XS1	1.66177	45.8957	55631.2
P-0039404-T06-XS1	0.427787	2.67786	3245.89
P-0039430-T03-XS1	0.558779	3.62059	4388.59
P-0039464-T03-XS1	0.616476	4.135	5012.12
P-0039465-T03-XS1	0.202988	1.59583	1934.34
P-0039502-T02-XS1	0.283866	1.9225	2330.3
P-0039507-T02-XS1	-0.0121104	0.9725	1178.79
P-0039562-T02-XS1	0.532485	3.40789	4130.77
P-0039595-T02-XS1	0.78142	6.04533	7327.68
P-0039604-T03-XS1	0.641722	4.3825	5312.12
P-0039705-T04-XS1	0.507023	3.21383	3895.56
P-0039706-T04-XS1	0.197813	1.57693	1911.43
P-0039776-T01-XS1	1.45682	28.63	34703
P-0039795-T02-XS1	0.519025	3.30389	4004.71
P-0039879-T04-XS1	0.54055	3.47176	4208.2
P-0039885-T03-XS1	0.43656	2.7325	3312.12
P-0040078-T02-XS1	0.992774	9.835	11921.2
P-0040145-T02-XS1	-0.0888424	0.815	987.879
P-0040315-T02-XS1	0.890387	7.76938	9417.44
P-0040358-T03-XS1	0.593201	3.91923	4750.58
P-0040411-T02-XS1	0.730347	5.37462	6514.69
P-0040473-T04-XS1	0.77575	5.96692	7232.63
P-0040491-T02-XS1	1.02633	10.625	12878.8
P-0040574-T02-XS1	0.644439	4.41	5345.45
P-0040651-T02-XS1	0.696674	4.97364	6028.65
P-0040677-T02-XS1	0.191521	1.55425	1883.94
P-0040690-T02-XS1	0.0679675	1.16941	1417.47
P-0040703-T02-XS1	0.448706	2.81	3406.06
P-0040826-T03-XS1	2.10212	126.51	153345
P-0040868-T02-XS1	1.53016	33.8971	41087.4
P-0040888-T02-XS1	0.587486	3.868	4688.48
P-0040945-T02-XS1	0.506719	3.21158	3892.82
P-0040999-T02-XS1	1.18825	15.426	18698.2
P-0041149-T03-XS1	0.700866	5.02188	6087.12
P-0041155-T01-XS1	1.24846	17.72	21478.8
P-0041215-T03-XS1	0.8025	6.346	7692.12
P-0041217-T04-XS1	0.575404	3.76187	4559.85
P-0041319-T02-XS1	0.13101	1.35211	1638.92
P-0041410-T03-XS1	1.42911	26.86	32557.6
P-0041531-T03-XS1	0.615753	4.12812	5003.79
P-0041571-T02-XS1	0.117271	1.31	1587.88
P-0041629-T02-XS1	0.425115	2.66143	3225.97
P-0041635-T02-XS1	0.305658	2.02143	2450.22
P-0041641-T02-XS1	0.303331	2.01063	2437.12
P-0041660-T02-XS1	0.755766	5.69857	6907.36
P-0041710-T01-XS1	-0.143422	0.71875	871.212
P-0041864-T02-XS1	0.725094	5.31	6436.36
P-0041875-T02-XS1	0.474216	2.98	3612.12
P-0041905-T03-XS1	0.359564	2.28857	2774.03
P-0041921-T02-XS1	0.596377	3.948	4785.45
P-0041967-T03-XS1	1.15106	14.16	17163.6
P-0042002-T05-XS1	0.43633	2.73105	3310.37
P-0042033-T02-XS1	0.142463	1.38824	1682.71
P-0042047-T02-XS1	0.406086	2.54733	3087.68
P-0042061-T02-XS1	0.996949	9.93	12036.4
P-0042066-T02-XS1	0.991226	9.8	11878.8
P-0042084-T02-XS1	0.342379	2.19978	2666.4
P-0042103-T02-XS1	0.447978	2.80529	3400.36
P-0042114-T02-XS1	0.31275	2.05471	2490.55
P-0042144-T02-XS1	0.0449826	1.10913	1344.4
P-0042153-T02-XS1	0.582063	3.82	4630.3
P-0042241-T02-XS1	1.40682	25.5163	30928.8
P-0042252-T03-XS1	0.639486	4.36	5284.85
P-0042261-T10-XS1	1.34801	22.285	27012.1
P-0042388-T02-XS1	0.382571	2.41308	2924.94
P-0042419-T03-XS1	0.332795	2.15176	2608.2
P-0042507-T02-XS1	0.470528	2.9548	3581.58
P-0042531-T02-XS1	0.319175	2.08533	2527.68
P-0042533-T02-XS1	0.904406	8.02429	9726.41
P-0042571-T03-XS1	0.77652	5.9775	7245.45
P-0042580-T02-XS1	0.342111	2.19842	2664.75
P-0042613-T02-XS1	0.390817	2.45933	2981.01
P-0042681-T02-XS1	0.627174	4.23813	5137.12
P-0042732-T02-XS1	0.0615685	1.15231	1396.74
P-0042747-T02-XS1	1.08095	12.0489	14604.7
P-0042756-T02-XS1	1.07984	12.0183	14567.7
P-0042813-T02-XS1	1.66874	46.6378	56530.6
P-0042830-T02-XS1	1.60853	40.6	49212.1
P-0042833-T03-XS1	0.830589	6.77	8206.06
P-0042857-T04-XS1	0.799876	6.30778	7645.79
P-0042869-T02-XS1	0.46974	2.94944	3575.08
P-0042898-T08-XS1	0.571293	3.72643	4516.88
P-0042990-T02-XS1	0.549276	3.54222	4293.6
P-0042991-T02-XS1	0.753966	5.675	6878.79
P-0043031-T02-XS1	0.389277	2.45062	2970.45
P-0043061-T02-XS1	0.592997	3.91739	4748.35
P-0043098-T02-XS1	0.133539	1.36	1648.48
P-0043156-T02-XS1	0.565226	3.67474	4454.23
P-0043159-T02-XS1	-0.00845752	0.980714	1188.74
P-0043180-T01-XS1	1.39898	25.06	30375.8
P-0043311-T02-XS1	0.673942	4.72	5721.21
P-0043318-T02-XS1	0.517855	3.295	3993.94
P-0043332-T03-XS1	0.857763	7.20714	8735.93
P-0043390-T02-XS1	1.19367	15.6195	18932.8
P-0043421-T02-XS1	0.590693	3.89667	4723.23
P-0043477-T03-XS1	0.647759	4.44385	5386.48
P-0043498-T01-XS1	1.24256	17.4806	21188.6
P-0043499-T01-XS1	1.91552	82.3225	99784.8
P-0043500-T01-XS1	0.954725	9.01	10921.2
P-0043502-T01-XS1	1.2038	15.9883	19379.7
P-0043503-T01-XS1	0.736944	5.45687	6614.39
P-0043504-T01-XS1	2.77899	601.164	728683
P-0043508-T01-XS1	0.182557	1.5225	1845.45
P-0043514-T02-XS1	0.578782	3.79125	4595.45
P-0043519-T03-XS1	0.171076	1.48278	1797.31
P-0043562-T03-XS1	-0.00505801	0.988421	1198.09
P-0043639-T02-XS1	1.15598	14.3211	17358.9
P-0043745-T01-XS1	0.506524	3.21014	3891.08
P-0043746-T01-XS1	1.97685	94.81	114921
P-0043747-T01-XS1	2.00365	100.843	122234
P-0043868-T02-XS1	2.43156	270.121	327420
P-0043876-T02-XS1	0.385606	2.43	2945.45
P-0043892-T05-XS1	0.447403	2.80158	3395.85
P-0043969-T01-XS1	1.6081	40.56	49163.6
P-0043970-T01-XS1	0.423246	2.65	3212.12
P-0043971-T01-XS1	0.911158	8.15	9878.79
P-0043972-T01-XS1	0.27266	1.87353	2270.94
P-0044010-T02-XS1	1.34139	21.9475	26603
P-0044014-T02-XS1	-0.000531137	0.998778	1210.64
P-0044052-T02-XS1	1.34694	22.23	26945.5
P-0044057-T02-XS1	1.03357	10.8038	13095.5
P-0044075-T03-XS1	2.18732	153.93	186582
P-0044077-T03-XS1	0.938909	8.68778	10530.6
P-0044123-T03-XS1	1.57196	37.322	45238.8
P-0044145-T03-XS1	1.27149	18.685	22648.5
P-0044174-T02-XS1	0.676408	4.74688	5753.79
P-0044198-T02-XS1	0.451018	2.825	3424.24
P-0044204-T03-XS1	0.579212	3.795	4600
P-0044211-T02-XS1	0.626469	4.23125	5128.79
P-0044214-T02-XS1	0.388871	2.44833	2967.68
P-0044379-T01-XS1	0.301844	2.00375	2428.79
P-0044380-T01-XS1	0.546645	3.52083	4267.68
P-0044381-T01-XS1	0.4537	2.8425	3445.45
P-0044382-T01-XS1	0.705827	5.07956	6157.05
P-0044383-T01-XS1	1.91651	82.51	100012
P-0044385-T02-XS1	0.810808	6.46857	7840.69
P-0044411-T02-XS1	0.822775	6.64929	8059.74
P-0044435-T02-XS1	0.728653	5.35368	6489.31
P-0044491-T02-XS1	0.431106	2.6984	3270.79
P-0044496-T02-XS1	0.164204	1.4595	1769.09
P-0044518-T02-XS1	1.23198	17.06	20678.8
P-0044533-T02-XS1	1.81298	65.01	78800
P-0044573-T03-XS1	0.20134	1.58979	1927.02
P-0044597-T02-XS1	1.02708	10.6433	12901
P-0044638-T01-XS1	1.19802	15.7767	19123.2
P-0044641-T02-XS1	0.227064	1.6868	2044.61
P-0044643-T03-XS1	0.527871	3.37187	4087.12
P-0044705-T01-XS1	0.802218	6.34188	7687.12
P-0044706-T01-XS1	0.41282	2.58714	3135.93
P-0044707-T01-XS1	1.24279	17.49	21200
P-0044708-T01-XS1	0.807986	6.42667	7789.9
P-0044709-T01-XS1	0.550228	3.55	4303.03
P-0044710-T01-XS1	1.01849	10.435	12648.5
P-0044761-T02-XS1	0.575621	3.76375	4562.12
P-0044824-T03-XS1	0.215218	1.64141	1989.59
P-0044845-T03-XS1	0.374224	2.36714	2869.26
P-0044936-T01-XS1	0.399154	2.507	3038.79
P-0044938-T01-XS1	1.37634	23.7869	28832.6
P-0044939-T01-XS1	0.704283	5.06154	6135.2
P-0044940-T01-XS1	1.21006	16.2205	19661.2
P-0044941-T01-XS1	0.729663	5.36615	6504.43
P-0044942-T01-XS1	0.822903	6.65125	8062.12
P-0044960-T02-XS1	0.672889	4.70857	5707.36
P-0045007-T01-XS1	1.10243	12.66	15345.5
P-0045119-T02-XS1	0.0663259	1.165	1412.12
P-0045145-T03-XS1	0.438279	2.74333	3325.25
P-0045176-T02-XS1	1.59856	39.6787	48095.5
P-0045213-T02-XS1	0.741633	5.51611	6686.2
P-0045228-T02-XS1	0.291403	1.95615	2371.1
P-0045257-T01-XS1	0.678648	4.77143	5783.55
P-0045258-T01-XS1	1.00245	10.0567	12189.9
P-0045259-T01-XS1	0.683272	4.8225	5845.45
P-0045260-T01-XS1	0.523932	3.34143	4050.22
P-0045262-T01-XS1	0.274158	1.88	2278.79
P-0045264-T01-XS1	0.724583	5.30375	6428.79
P-0045265-T01-XS1	0.636926	4.33437	5253.79
P-0045267-T01-XS1	0.733753	5.41692	6565.97
P-0045382-T02-XS1	1.05296	11.297	13693.3
P-0045452-T01-XS1	1.25431	17.96	21769.7
P-0045460-T03-XS1	0.138718	1.37632	1668.26
P-0045479-T01-XS1	0.887054	7.71	9345.45
P-0045480-T01-XS1	1.05671	11.395	13812.1
P-0045482-T01-XS1	1.08478	12.1558	14734.3
P-0045483-T01-XS1	1.74044	55.01	66678.8
P-0045484-T01-XS1	0.709694	5.125	6212.12
P-0045513-T02-XS1	0.709111	5.11812	6203.79
P-0045531-T03-XS1	0.275726	1.8868	2287.03
P-0045557-T03-XS1	0.655799	4.52688	5487.12
P-0045644-T04-XS1	0.456366	2.86	3466.67
P-0045645-T03-XS1	0.880115	7.58778	9197.31
P-0045655-T02-XS1	0.539961	3.46706	4202.5
P-0045731-T03-XS1	1.14664	14.0167	16989.9
P-0045807-T01-XS1	1.12985	13.485	16345.5
P-0045808-T01-XS1	0.542914	3.49071	4231.17
P-0045809-T01-XS1	1.16227	14.53	17612.1
P-0045810-T01-XS1	0.56412	3.66538	4442.89
P-0045811-T01-XS1	1.85157	71.0517	86123.2
P-0045862-T04-XS1	0.0134391	1.03143	1250.22
P-0045887-T02-XS1	0.81718	6.56417	7956.57
P-0045889-T06-XS1	0.125301	1.33444	1617.51
P-0045910-T02-XS1	0.744852	5.55714	6735.93
P-0045963-T03-XS1	0.956443	9.04571	10964.5
P-0045991-T02-XS1	0.721192	5.2625	6378.79
P-0046034-T02-XS1	0.190798	1.55167	1880.81
P-0046052-T02-XS1	0.634162	4.30687	5220.45
P-0046108-T03-XS1	0.0228406	1.054	1277.58
P-0046110-T03-XS1	0.202052	1.5924	1930.18
P-0046114-T01-XS1	0.549126	3.541	4292.12
P-0046115-T01-XS1	0.681618	4.80417	5823.23
P-0046162-T03-XS1	-0.0606169	0.869727	1054.21
P-0046164-T02-XS1	0.198089	1.57793	1912.65
P-0046177-T03-XS1	0.380956	2.40412	2914.08
P-0046178-T01-XS1	1.16007	14.4567	17523.2
P-0046180-T01-XS1	1.04841	11.1792	13550.6
P-0046181-T01-XS1	0.869548	7.40538	8976.22
P-0046209-T06-XS1	1.19589	15.6995	19029.7
P-0046243-T03-XS1	1.16761	14.71	17830.3
P-0046278-T03-XS1	1.48536	30.5744	37059.9
P-0046319-T02-XS1	0.942256	8.755	10612.1
P-0046344-T02-XS1	-0.163834	0.68575	831.212
P-0046377-T05-XS1	0.960639	9.13353	11070.9
P-0046454-T03-XS1	2.39152	246.331	298584
P-0046469-T04-XS1	0.143171	1.3905	1685.45
P-0046473-T01-XS1	1.70929	51.2023	62063.4
P-0046474-T01-XS1	0.556704	3.60333	4367.68
P-0046475-T01-XS1	1.29227	19.6005	23758.2
P-0046476-T01-XS1	1.46841	29.4044	35641.8
P-0046477-T01-XS1	2.04143	110.01	133345
P-0046491-T02-XS1	0.150486	1.41412	1714.08
P-0046530-T02-XS1	-0.112008	0.772667	936.566
P-0046534-T03-XS1	0.810233	6.46	7830.3
P-0046541-T02-XS1	0.353916	2.259	2738.18
P-0046558-T06-XS1	0.551694	3.562	4317.58
P-0046627-T03-XS1	0.9292	8.49571	10297.8
P-0046630-T02-XS1	0.754187	5.67789	6882.3
P-0046632-T02-XS1	0.226907	1.68619	2043.87
P-0046698-T02-XS1	0.326464	2.12063	2570.45
P-0046726-T03-XS1	1.2108	16.2481	19694.7
P-0046751-T01-XS1	0.705531	5.07611	6152.86
P-0046757-T02-XS1	0.348694	2.232	2705.45
P-0046794-T02-XS1	0.197387	1.57538	1909.56
P-0046821-T01-XS1	0.998259	9.96	12072.7
P-0046822-T01-XS1	0.0863598	1.22	1478.79
P-0046823-T01-XS1	0.703238	5.04937	6120.45
P-0046824-T01-XS1	1.28539	19.2924	23384.7
P-0046825-T01-XS1	0.385606	2.43	2945.45
P-0046826-T01-XS1	0.771974	5.91526	7170.02
P-0046827-T01-XS1	0.625459	4.22143	5116.88
P-0046843-T03-XS1	0.386535	2.4352	2951.76
P-0046865-T03-XS1	0.494155	3.12	3781.82
P-0046868-T04-XS1	0.314089	2.06105	2498.25
P-0046870-T02-XS1	0.365488	2.32	2812.12
P-0046888-T04-XS1	0.468938	2.944	3568.48
P-0046913-T03-XS1	1.12905	13.46	16315.2
P-0046926-T02-XS1	0.457882	2.87	3478.79
P-0046946-T03-XS1	0.974906	9.43857	11440.7
P-0046999-T03-XS1	-0.329445	0.468333	567.677
P-0047028-T01-XS1	1.92704	84.5363	102468
P-0047029-T01-XS1	0.826776	6.71083	8134.34
P-0047031-T01-XS1	0.312636	2.05417	2489.9
P-0047032-T01-XS1	0.659346	4.564	5532.12
P-0047033-T01-XS1	1.70266	50.4267	61123.2
P-0047034-T01-XS1	0.556444	3.60118	4365.06
P-0047035-T01-XS1	0.535769	3.43375	4162.12
P-0047036-T01-XS1	0.868056	7.38	8945.45
P-0047037-T01-XS1	0.78683	6.12111	7419.53
P-0047038-T01-XS1	0.895817	7.86714	9535.93
P-0047039-T01-XS1	0.555967	3.59722	4360.27
P-0047092-T03-XS1	0.214314	1.638	1985.45
P-0047181-T01-XS1	0.613901	4.11056	4982.49
P-0047182-T01-XS1	0.738434	5.47563	6637.12
P-0047183-T01-XS1	1.59709	39.5453	47933.7
P-0047184-T01-XS1	0.781157	6.04167	7323.23
P-0047185-T01-XS1	0.566896	3.68889	4471.38
P-0047186-T01-XS1	0.695988	4.96579	6019.14
P-0047187-T01-XS1	0.581608	3.816	4625.45
P-0047188-T01-XS1	1.93028	85.1683	103234
P-0047189-T01-XS1	1.05038	11.23	13612.1
P-0047190-T01-XS1	0.537119	3.44444	4175.08
P-0047191-T01-XS1	0.556704	3.60333	4367.68
P-0047192-T01-XS1	0.794395	6.22867	7549.9
P-0047193-T01-XS1	0.717862	5.22231	6330.07
P-0047206-T03-XS1	1.27898	19.01	23042.4
P-0047246-T02-XS1	1.06376	11.5814	14038.1
P-0047258-T02-XS1	0.596492	3.94905	4786.72
P-0047338-T02-XS1	0.653815	4.50625	5462.12
P-0047346-T03-XS1	0.32474	2.11222	2560.27
P-0047355-T03-XS1	1.58289	38.2729	46391.3
P-0047374-T02-XS1	0.627878	4.245	5145.45
P-0047376-T04-XS1	0.194237	1.564	1895.76
P-0047468-T01-XS1	0.501402	3.1725	3845.45
P-0047469-T01-XS1	1.45915	28.7837	34889.3
P-0047470-T01-XS1	0.656721	4.5365	5498.79
P-0047471-T01-XS1	0.554881	3.58824	4349.38
P-0047472-T01-XS1	0.393951	2.47714	3002.6
P-0047473-T01-XS1	1.64355	44.01	53345.5
P-0047474-T01-XS1	0.831144	6.77867	8216.57
P-0047475-T01-XS1	0.364343	2.31389	2804.71
P-0047476-T01-XS1	0.153916	1.42533	1727.68
P-0047477-T01-XS1	0.926514	8.44333	10234.3
P-0047501-T02-XS1	1.06753	11.6822	14160.3
P-0047567-T03-XS1	0.445526	2.7895	3381.21
P-0047580-T01-XS1	0.457882	2.87	3478.79
P-0047581-T01-XS1	0.774517	5.95	7212.12
P-0047583-T01-XS1	0.488927	3.08267	3736.57
P-0047591-T03-XS1	1.03229	10.7719	13056.9
P-0047619-T03-XS1	-0.145023	0.716105	868.006
P-0047649-T03-XS1	0.379124	2.394	2901.82
P-0047668-T05-XS1	0.913755	8.19889	9938.05
P-0047671-T02-XS1	0.655138	4.52	5478.79
P-0047788-T02-XS1	0.892595	7.809	9465.45
P-0047792-T02-XS1	0.615897	4.1295	5005.45
P-0047827-T01-XS1	0.342423	2.2	2666.67
P-0047828-T01-XS1	0.414137	2.595	3145.45
P-0047829-T01-XS1	0.634162	4.30687	5220.45
P-0047830-T01-XS1	1.1209	13.21	16012.1
P-0047831-T01-XS1	1.05461	11.34	13745.5
P-0047832-T01-XS1	0.563283	3.65833	4434.34
P-0047833-T01-XS1	1.50641	32.0933	38901
P-0047836-T01-XS1	0.382317	2.41167	2923.23
P-0047837-T01-XS1	0.176918	1.50286	1821.64
P-0047838-T01-XS1	0.313867	2.06	2496.97
P-0047839-T01-XS1	0.980982	9.57154	11601.9
P-0047840-T01-XS1	0.590212	3.89235	4718
P-0047847-T03-XS1	0.996074	9.91	12012.1
P-0047891-T02-XS1	0.219323	1.657	2008.48
P-0047924-T02-XS1	0.1959	1.57	1903.03
P-0047951-T02-XS1	0.395832	2.48789	3015.63
P-0048041-T02-XS1	0.0960406	1.2475	1512.12
P-0048045-T02-XS1	0.479047	3.01333	3652.53
P-0048048-T02-XS1	1.2892	19.4626	23591.1
P-0048058-T03-XS1	1.53753	34.4767	41789.9
P-0048070-T02-XS1	0.691334	4.91286	5954.98
P-0048071-T02-XS1	2.19587	156.989	190290
P-0048093-T01-XS1	0.649286	4.4595	5405.45
P-0048095-T01-XS1	0.497036	3.14077	3806.99
P-0048096-T01-XS1	0.680235	4.78889	5804.71
P-0048097-T01-XS1	0.683272	4.8225	5845.45
P-0048098-T01-XS1	0.887054	7.71	9345.45
P-0048099-T01-XS1	0.765503	5.82778	7063.97
P-0048101-T01-XS1	0.593747	3.92417	4756.57
P-0048102-T01-XS1	0.0704073	1.176	1425.45
P-0048103-T01-XS1	0.404834	2.54	3078.79
P-0048160-T02-XS1	0.116774	1.3085	1586.06
P-0048225-T02-XS1	0.417195	2.61333	3167.68
P-0048298-T04-XS1	1.10933	12.8626	15591.1
P-0048308-T02-XS1	0.74177	5.51786	6688.31
P-0048314-T03-XS1	0.489677	3.088	3743.03
P-0048331-T01-XS1	0.908638	8.10286	9821.64
P-0048332-T01-XS1	1.17734	15.0433	18234.3
P-0048403-T02-XS1	0.600506	3.98571	4831.17
P-0048434-T02-XS1	0.137324	1.3719	1662.91
P-0048454-T03-XS1	0.575243	3.76048	4558.15
P-0048457-T02-XS1	0.556704	3.60333	4367.68
P-0048472-T02-XS1	0.834645	6.83353	8283.07
P-0048492-T02-XS1	0.351339	2.24564	2721.98
P-0048523-T02-XS1	0.0693565	1.17316	1422.01
P-0048561-T01-XS1	1.23969	17.3656	21049.2
P-0048563-T01-XS1	0.812913	6.5	7878.79
P-0048567-T01-XS1	1.50529	32.01	38800
P-0048568-T01-XS1	0.563905	3.66357	4440.69
P-0048569-T01-XS1	0.906527	8.06357	9774.03
P-0048570-T01-XS1	0.768162	5.86357	7107.36
P-0048571-T01-XS1	1.42447	26.575	32212.1
P-0048572-T01-XS1	0.46992	2.95067	3576.57
P-0048601-T02-XS1	1.23338	17.115	20745.5
P-0048655-T02-XS1	0.89726	7.89333	9567.68
P-0048690-T02-XS1	2.38963	245.26	297285
P-0048696-T03-XS1	-0.0614803	0.868	1052.12
P-0048722-T02-XS1	0.150486	1.41412	1714.08
P-0048805-T02-XS1	0.313867	2.06	2496.97
P-0048830-T02-XS1	0.745465	5.565	6745.45
P-0048852-T02-XS1	0.987219	9.71	11769.7
P-0048865-T01-XS1	1.06979	11.7433	14234.3
P-0048866-T01-XS1	1.45735	28.665	34745.5
P-0048867-T01-XS1	0.756298	5.70556	6915.82
P-0048868-T01-XS1	0.479197	3.01438	3653.79
P-0048869-T01-XS1	0.33403	2.15789	2615.63
P-0048870-T01-XS1	0.616476	4.135	5012.12
P-0048871-T01-XS1	0.52291	3.33357	4040.69
P-0048873-T01-XS1	0.870924	7.42889	9004.71
P-0048874-T01-XS1	0.871281	7.435	9012.12
P-0048875-T01-XS1	0.251111	1.78283	2161.01
P-0048888-T02-XS1	0.231937	1.70583	2067.68
P-0048893-T03-XS1	0.870686	7.42481	8999.78
P-0048899-T02-XS1	0.372636	2.3585	2858.79
P-0048975-T02-XS1	0.27627	1.88917	2289.9
P-0048977-T03-XS1	0.46662	2.92833	3549.49
P-0049003-T02-XS1	0.75871	5.73733	6954.34
P-0049129-T01-XS1	0.382317	2.41167	2923.23
P-0049130-T01-XS1	0.808295	6.43125	7795.45
P-0049131-T01-XS1	0.468569	2.9415	3565.45
P-0049132-T01-XS1	0.635316	4.31833	5234.34
P-0049134-T01-XS1	1.64536	44.1933	53567.7
P-0049135-T01-XS1	1.23325	17.11	20739.4
P-0049137-T01-XS1	1.48244	30.37	36812.1
P-0049138-T01-XS1	-0.16119	0.689938	836.288
P-0049139-T01-XS1	0.578257	3.78667	4589.9
P-0049140-T01-XS1	1.15468	14.2786	17307.4
P-0049141-T01-XS1	1.01953	10.46	12678.8
P-0049301-T01-XS1	0.661813	4.59	5563.64
P-0049302-T01-XS1	1.40799	25.585	31012.1
P-0049303-T01-XS1	0.778513	6.005	7278.79
P-0049304-T01-XS1	0.741152	5.51	6678.79
P-0049305-T01-XS1	0.302531	2.00692	2432.63
P-0049306-T01-XS1	0.820201	6.61	8012.12
P-0049307-T01-XS1	0.763481	5.80071	7031.17
P-0049308-T01-XS1	0.933993	8.59	10412.1
P-0049313-T02-XS1	-0.506891	0.31125	377.273
P-0049369-T02-XS1	0.600686	3.98737	4833.17
P-0049375-T03-XS1	0.64875	4.454	5398.79
P-0049443-T02-XS1	0.661043	4.58188	5553.79
P-0049485-T02-XS1	1.4044	25.3747	30757.2
P-0049488-T02-XS1	0.351539	2.24667	2723.23
P-0049492-T02-XS1	-0.0135082	0.969375	1175
P-0049510-T02-XS1	0.959518	9.11	11042.4
P-0049559-T02-XS1	1.3294	21.35	25878.8
P-0049568-T02-XS1	0.372298	2.35667	2856.57
P-0049637-T04-XS1	0.318063	2.08	2521.21
P-0049640-T04-XS1	0.953848	8.99182	10899.2
P-0049646-T01-XS1	1.01953	10.46	12678.8
P-0049647-T01-XS1	0.751433	5.642	6838.79
P-0049648-T01-XS1	0.569764	3.71333	4501.01
P-0049649-T01-XS1	0.611959	4.09222	4960.27
P-0049652-T01-XS1	0.539578	3.464	4198.79
P-0049653-T01-XS1	1.65559	45.2475	54845.5
P-0049661-T02-XS1	0.578257	3.78667	4589.9
P-0049816-T02-XS1	0.319366	2.08625	2528.79
P-0049841-T03-XS1	0.512329	3.25333	3943.43
P-0049916-T02-XS1	1.44381	27.785	33678.8
P-0049948-T02-XS1	0.378398	2.39	2896.97
P-0049964-T02-XS1	0.214362	1.63818	1985.67
P-0049981-T02-XS1	0.813581	6.51	7890.91
P-0050003-T02-XS1	0.213897	1.63643	1983.55
P-0050005-T02-XS1	1.30682	20.2683	24567.7
P-0050016-T01-XS1	1.34262	22.01	26678.8
P-0050017-T01-XS1	0.483971	3.04769	3694.17
P-0050018-T01-XS1	0.631241	4.278	5185.45
P-0050019-T01-XS1	1.06525	11.6211	14086.2
P-0050021-T01-XS1	0.825726	6.69462	8114.69
P-0050022-T01-XS1	0.844989	6.99824	8482.71
P-0050023-T01-XS1	0.508866	3.2275	3912.12
P-0050024-T01-XS1	0.744852	5.55714	6735.93
P-0050029-T02-XS1	0.0511525	1.125	1363.64
P-0050214-T01-XS1	0.6173	4.14286	5021.65
P-0050215-T01-XS1	0.664548	4.619	5598.79
P-0050217-T01-XS1	1.04896	11.1933	13567.7
P-0050219-T01-XS1	0.799647	6.30444	7641.75
P-0050220-T02-XS1	0.11171	1.29333	1567.68
P-0050221-T01-XS1	1.00325	10.075	12212.1
P-0050222-T01-XS1	0.380111	2.39944	2908.42
P-0050223-T01-XS1	0.815661	6.54125	7928.79
P-0050224-T01-XS1	0.782473	6.06	7345.45
P-0050225-T01-XS1	0.391614	2.46385	2986.48
P-0050226-T01-XS1	0.210408	1.62333	1967.68
P-0050227-T01-XS1	0.621263	4.18083	5067.68
P-0050250-T02-XS1	1.64614	44.2732	53664.4
P-0050266-T03-XS1	0.965157	9.22905	11186.7
P-0050277-T03-XS1	1.21517	16.4125	19893.9
P-0050287-T04-XS1	1.86985	74.106	89825.5
P-0050313-T02-XS1	0.835419	6.84571	8297.84
P-0050386-T02-XS1	0.797416	6.27214	7602.6
P-0050409-T03-XS1	1.42341	26.51	32133.3
P-0050416-T02-XS1	1.47874	30.1122	36499.7
P-0050436-T02-XS1	1.14816	14.0656	17049.2
P-0050447-T02-XS1	0.492393	3.10737	3766.51
P-0050532-T02-XS1	0.576341	3.77	4569.7
P-0050545-T05-XS1	0.328165	2.12895	2580.54
P-0050565-T02-XS1	1.24095	17.4159	21110.2
P-0050573-T01-XS1	-0.0918726	0.809333	981.01
P-0050574-T01-XS1	0.348305	2.23	2703.03
P-0050575-T01-XS1	1.11687	13.0878	15864
P-0050576-T01-XS1	0.503655	3.189	3865.45
P-0050578-T01-XS1	0.687147	4.86571	5897.84
P-0050579-T01-XS1	1.97783	95.0225	115179
P-0050580-T01-XS1	0.488668	3.08083	3734.34
P-0050581-T01-XS1	1.01667	10.3912	12595.5
P-0050582-T01-XS1	1.29434	19.6942	23871.8
P-0050583-T01-XS1	0.169821	1.4785	1792.12
P-0050584-T01-XS1	1.00561	10.13	12278.8
P-0050585-T01-XS1	1.04794	11.1671	13535.9
P-0050586-T01-XS1	0.379003	2.39333	2901.01
P-0050635-T02-XS1	0.41183	2.58125	3128.79
P-0050641-T02-XS1	-0.113791	0.7695	932.727
P-0050677-T01-XS1	0.802375	6.34417	7689.9
P-0050678-T01-XS1	0.478206	3.0075	3645.45
P-0050679-T01-XS1	1.40565	25.4475	30845.5
P-0050680-T01-XS1	0.330667	2.14125	2595.45
P-0050681-T01-XS1	2.09306	123.898	150179
P-0050682-T01-XS1	0.581608	3.816	4625.45
P-0050683-T01-XS1	0.881297	7.60846	9222.38
P-0050684-T01-XS1	1.07652	11.9267	14456.6
P-0050685-T01-XS1	1.21141	16.2709	19722.3
P-0050792-T02-XS1	0.123416	1.32867	1610.51
P-0050839-T02-XS1	0.735333	5.43667	6589.9
P-0050938-T02-XS1	0.840954	6.93353	8404.28
P-0050971-T02-XS1	0.25584	1.80235	2184.67
P-0050979-T01-XS1	0.502905	3.1835	3858.79
P-0050982-T01-XS1	2.13344	135.97	164812
P-0050983-T01-XS1	0.67071	4.685	5678.79
P-0050984-T01-XS1	1.54277	34.8957	42297.8
P-0050985-T01-XS1	1.38645	24.3475	29512.1
P-0050988-T01-XS1	0.660391	4.575	5545.45
P-0050989-T01-XS1	1.14355	13.9171	16869.3
P-0050990-T01-XS1	0.800236	6.313	7652.12
P-0051024-T03-XS1	0.526985	3.365	4078.79
P-0051054-T03-XS1	0.517196	3.29	3987.88
P-0051070-T03-XS1	1.27892	19.0073	23039.2
P-0051106-T01-XS1	0.279475	1.90316	2306.86
P-0051149-T03-XS1	0.582745	3.826	4637.58
P-0051232-T02-XS1	0.202988	1.59583	1934.34
P-0051239-T03-XS1	0.341842	2.19706	2663.1
P-0051251-T03-XS1	0.53974	3.46529	4200.36
P-0051254-T02-XS1	0.3371	2.1732	2634.18
P-0051278-T01-XS1	0.609426	4.06842	4931.42
P-0051279-T01-XS1	0.725826	5.31895	6447.21
P-0051280-T01-XS1	0.514241	3.26769	3960.84
P-0051281-T01-XS1	0.208441	1.616	1958.79
P-0051282-T01-XS1	0.578904	3.79231	4596.74
P-0051283-T01-XS1	0.728653	5.35368	6489.31
P-0051284-T01-XS1	0.434125	2.71722	3293.6
P-0051285-T01-XS1	0.785494	6.10231	7396.74
P-0051286-T01-XS1	0.873007	7.46462	9048.02
P-0051287-T01-XS1	0.636237	4.3275	5245.45
P-0051288-T01-XS1	0.525207	3.35125	4062.12
P-0051289-T01-XS1	0.349	2.23357	2707.36
P-0051301-T02-XS1	0.848986	7.06294	8561.14
P-0051332-T03-XS1	0.828158	6.73222	8160.27
P-0051378-T02-XS1	1.4166	26.0978	31633.7
P-0051397-T01-XS1	0.743694	5.54235	6718
P-0051398-T01-XS1	0.521429	3.32222	4026.94
P-0051399-T01-XS1	1.06871	11.714	14198.8
P-0051400-T01-XS1	0.320319	2.09083	2534.34
P-0051410-T04-XS1	-0.260428	0.549	665.455
P-0051504-T02-XS1	0.699317	5.004	6065.45
P-0051527-T01-XS1	1.28877	19.4433	23567.7
P-0051528-T01-XS1	0.416836	2.61118	3165.06
P-0051529-T01-XS1	0.686289	4.85611	5886.2
P-0051530-T01-XS1	0.153916	1.42533	1727.68
P-0051531-T01-XS1	0.996074	9.91	12012.1
P-0051532-T01-XS1	0.727389	5.33812	6470.45
P-0051533-T01-XS1	0.290297	1.95118	2365.06
P-0051534-T01-XS1	0.721192	5.2625	6378.79
P-0051535-T01-XS1	0.770484	5.895	7145.45
P-0051536-T01-XS1	0.887497	7.71786	9354.98
P-0051590-T02-XS1	0.408579	2.562	3105.45
P-0051615-T01-XS1	0.568905	3.706	4492.12
P-0051616-T01-XS1	0.12641	1.33786	1621.65
P-0051617-T01-XS1	0.696222	4.96846	6022.38
P-0051678-T02-XS1	0.453479	2.84105	3443.7
P-0051680-T02-XS1	0.260492	1.82176	2208.2
P-0051681-T02-XS1	0.22901	1.69438	2053.79
P-0051717-T02-XS1	0.251812	1.78571	2164.5
P-0051718-T02-XS1	0.197524	1.57588	1910.16
P-0051724-T02-XS1	0.600638	3.98692	4832.63
P-0051729-T03-XS1	0.346353	2.22	2690.91
P-0051762-T01-XS1	0.433147	2.71111	3286.2
P-0051764-T02-XS1	1.16879	14.75	17878.8
P-0051781-T02-XS1	0.412293	2.584	3132.12
P-0051784-T03-XS1	0.678423	4.76895	5780.54
P-0051847-T02-XS1	1.03523	10.845	13145.5
P-0051853-T02-XS1	0.435935	2.72857	3307.36
P-0051879-T01-XS1	2.49434	312.135	378345
P-0051880-T01-XS1	1.02801	10.6662	12928.8
P-0051881-T01-XS1	0.40824	2.56	3103.03
P-0051883-T01-XS1	0.581608	3.816	4625.46
P-0051884-T01-XS1	2.03329	107.967	130869
P-0051885-T01-XS1	0.254669	1.7975	2178.79
P-0051886-T01-XS1	0.61519	4.12278	4997.31
P-0051901-T02-XS1	0.608459	4.05938	4920.45
P-0051920-T02-XS1	0.742234	5.52375	6695.45
P-0051967-T01-XS1	0.201007	1.58857	1925.54
P-0051976-T02-XS1	0.21102	1.62562	1970.45
P-0052002-T01-XS1	0.359564	2.28857	2774.03
P-0052003-T01-XS1	1.40771	25.5688	30992.5
P-0052004-T01-XS1	0.825726	6.69462	8114.69
P-0052006-T01-XS1	0.500864	3.16857	3840.69
P-0052007-T01-XS1	0.400106	2.5125	3045.45
P-0052008-T01-XS1	0.247973	1.77	2145.45
P-0052010-T01-XS1	0.045323	1.11	1345.45
P-0052011-T01-XS1	0.463395	2.90667	3523.23
P-0052013-T01-XS1	0.556152	3.59875	4362.12
P-0052014-T01-XS1	0.667453	4.65	5636.36
P-0052015-T01-XS1	0.456902	2.86353	3470.94
P-0052016-T01-XS1	0.563905	3.66357	4440.69
P-0052087-T02-XS1	1.11013	12.8865	15620
P-0052106-T03-XS1	1.21501	16.4062	19886.3
P-0052108-T02-XS1	1.45735	28.665	34745.5
P-0052127-T02-XS1	0.204482	1.60133	1941.01
P-0052138-T01-XS1	0.68738	4.86833	5901.01
P-0052139-T01-XS1	-0.0864751	0.819455	993.278
P-0052140-T01-XS1	0.559641	3.62778	4397.31
P-0052141-T01-XS1	0.897077	7.89	9563.64
P-0052142-T01-XS1	2.38445	242.354	293762
P-0052143-T01-XS1	0.771832	5.91333	7167.68
P-0052144-T01-XS1	1.13862	13.76	16678.8
P-0052145-T01-XS1	0.577204	3.7775	4578.79
P-0052146-T01-XS1	0.225471	1.68063	2037.12
P-0052147-T01-XS1	1.18909	15.4558	18734.3
P-0052148-T01-XS1	0.237594	1.7282	2094.79
P-0052149-T01-XS1	1.33918	21.8363	26468.3
P-0052201-T02-XS1	1.23596	17.2171	20869.3
P-0052202-T02-XS1	0.230066	1.6985	2058.79
P-0052239-T02-XS1	0.300351	1.99688	2420.45
P-0052249-T02-XS1	0.323399	2.10571	2552.38
P-0052279-T02-XS1	0.934599	8.602	10426.7
P-0052289-T02-XS1	0.590478	3.89474	4720.89
P-0052292-T01-XS1	0.387008	2.43786	2954.98
P-0052293-T01-XS1	0.588352	3.87571	4697.84
P-0052294-T01-XS1	1.37064	23.4767	28456.6
P-0052295-T01-XS1	0.237914	1.72947	2096.33
P-0052296-T01-XS1	0.33621	2.16875	2628.79
P-0052297-T01-XS1	0.484774	3.05333	3701.01
P-0052298-T01-XS1	0.332214	2.14889	2604.71
P-0052299-T01-XS1	0.75689	5.71333	6925.25
P-0052300-T01-XS1	0.162033	1.45222	1760.27
P-0052301-T01-XS1	0.622926	4.19688	5087.12
P-0052303-T01-XS1	0.0424443	1.10267	1336.57
P-0052304-T01-XS1	0.162033	1.45222	1760.27
P-0052306-T01-XS1	0.81553	6.53929	7926.41
P-0052307-T01-XS1	1.13995	13.8023	16730.1
P-0052308-T01-XS1	1.08314	12.11	14678.8
P-0052309-T01-XS1	0.370214	2.34538	2842.89
P-0052310-T01-XS1	0.328991	2.133	2585.45
P-0052311-T01-XS1	0.377098	2.38286	2888.31
P-0052327-T02-XS1	1.27771	18.9544	22975.1
P-0052363-T05-XS1	0.20918	1.61875	1962.12
P-0052366-T01-XS1	0.412293	2.584	3132.12
P-0052367-T01-XS1	0.3842	2.42214	2935.93
P-0052368-T01-XS1	1.37832	23.8957	28964.5
P-0052369-T01-XS1	0.516205	3.2825	3978.79
P-0052381-T02-XS1	0.0663259	1.165	1412.12
P-0052425-T02-XS1	0.664105	4.61429	5593.07
P-0052448-T04-XS1	0.798881	6.29333	7628.28
P-0052467-T02-XS1	0.842734	6.962	8438.79
P-0052468-T02-XS1	0.681894	4.80722	5826.94
P-0052608-T01-XS1	0.494353	3.12143	3783.55
P-0052609-T01-XS1	1.76163	57.76	70012.1
P-0052610-T01-XS1	0.668793	4.66437	5653.79
P-0052611-T01-XS1	1.17362	14.915	18078.8
P-0052612-T01-XS1	1.44524	27.8767	33789.9
P-0052613-T01-XS1	0.137451	1.37231	1663.4
P-0052614-T01-XS1	1.25765	18.0989	21938
P-0052615-T01-XS1	0.465104	2.91813	3537.12
P-0052616-T01-XS1	0.756364	5.70643	6916.88
P-0052792-T02-XS1	0.712018	5.1525	6245.45
P-0052820-T03-XS1	1.23011	16.9868	20590.1
P-0052858-T01-XS1	0.646754	4.43357	5374.03
P-0052859-T01-XS1	0.733074	5.40846	6555.71
P-0052860-T01-XS1	0.864808	7.325	8878.79
P-0052861-T01-XS1	1.33794	21.7743	26393.1
P-0052862-T01-XS1	1.15731	14.365	17412.1
P-0052863-T01-XS1	0.836032	6.85538	8309.56
P-0052864-T01-XS1	0.609861	4.0725	4936.36
P-0052865-T01-XS1	0.536811	3.442	4172.12
P-0052866-T01-XS1	0.385606	2.43	2945.45
P-0052867-T01-XS1	0.574031	3.75	4545.45
P-0052868-T01-XS1	1.20391	15.9924	19384.7
P-0052951-T01-XS1	1.75966	57.4995	69696.3
P-0052952-T01-XS1	0.282027	1.91438	2320.45
P-0052982-T02-XS1	0.556444	3.60118	4365.06
P-0053039-T03-XS1	0.794767	6.234	7556.36
P-0053057-T02-XS1	0.0339979	1.08143	1310.82
P-0053115-T02-XS1	0.944384	8.798	10664.2
P-0053143-T03-XS1	0.434569	2.72	3296.97
P-0053175-T02-XS1	0.606133	4.03769	4894.17
P-0053188-T02-XS1	0.421439	2.639	3198.79
P-0053214-T01-XS1	1.06707	11.67	14145.5
P-0053216-T01-XS1	2.03207	107.663	130501
P-0053218-T01-XS1	1.39432	24.7924	30051.3
P-0053219-T01-XS1	1.21469	16.3942	19871.8
P-0053220-T01-XS1	0.732914	5.40647	6553.3
P-0053221-T01-XS1	0.0986437	1.255	1521.21
P-0053230-T02-XS1	0.156852	1.435	1739.39
P-0053238-T02-XS1	0.659645	4.56714	5535.93
P-0053277-T01-XS1	0.513772	3.26417	3956.57
P-0053279-T01-XS1	0.436269	2.73067	3309.9
P-0053280-T01-XS1	1.44381	27.785	33678.8
P-0053281-T01-XS1	0.391187	2.46143	2983.55
P-0053282-T01-XS1	0.936765	8.645	10478.8
P-0053283-T01-XS1	1.43183	27.0288	32762.1
P-0053284-T01-XS1	1.2631	18.3274	22215
P-0053285-T03-XS1	1.39513	24.8386	30107.4
P-0053311-T02-XS1	1.09233	12.3688	14992.5
P-0053343-T05-XS1	0.393751	2.476	3001.21
P-0053347-T02-XS1	0.925165	8.41714	10202.6
P-0053363-T03-XS1	0.676801	4.75118	5759
P-0053373-T02-XS1	0.402716	2.52765	3063.81
P-0053433-T02-XS1	0.394761	2.48176	3008.2
P-0053434-T01-XS1	0.309524	2.0395	2472.12
P-0053463-T01-XS1	0.541579	3.48	4218.18
P-0053482-T02-XS1	0.996074	9.91	12012.1
P-0053489-T02-XS1	0.280882	1.90933	2314.34
P-0053524-T02-XS1	0.193403	1.561	1892.12
P-0053550-T02-XS1	2.16513	146.26	177285
P-0053553-T01-XS1	0.72765	5.34133	6474.34
P-0053586-T02-XS1	0.689309	4.89	5927.27
P-0053608-T01-XS1	1.50309	31.8489	38604.7
P-0053612-T01-XS1	0.684224	4.83308	5858.28
P-0053613-T01-XS1	0.522705	3.332	4038.79
P-0053614-T01-XS1	0.408346	2.56062	3103.79
P-0053615-T01-XS1	0.53974	3.46529	4200.36
P-0053616-T01-XS1	0.71433	5.18	6278.79
P-0053618-T01-XS1	0.532026	3.40429	4126.41
P-0053619-T01-XS1	1.49597	31.3311	37977
P-0053620-T01-XS1	0.274158	1.88	2278.79
P-0053626-T01-XS1	-0.268232	0.539222	653.603
P-0053627-T01-XS1	0.708761	5.114	6198.79
P-0053628-T01-XS1	0.202488	1.594	1932.12
P-0053629-T01-XS1	1.08617	12.1946	14781.4
P-0053630-T01-XS1	0.358569	2.28333	2767.68
P-0053631-T01-XS1	0.640205	4.36722	5293.6
P-0053632-T01-XS1	0.409755	2.56895	3113.88
P-0053657-T02-XS1	1.29876	19.8957	24116
P-0053695-T02-XS1	0.556024	3.59769	4360.84
P-0053709-T02-XS1	0.44187	2.76611	3352.86
P-0053727-T01-XS1	1.89878	79.21	96012.1
P-0053747-T02-XS1	0.604226	4.02	4872.73
P-0053780-T02-XS1	0.733376	5.41222	6560.27
P-0053792-T02-XS1	0.544378	3.5025	4245.45
P-0053794-T01-XS1	1.09182	12.3544	14975.1
P-0053795-T01-XS1	0.881297	7.60846	9222.38
P-0053796-T01-XS1	0.438982	2.74778	3330.64
P-0053797-T01-XS1	1.11361	12.99	15745.5
P-0053800-T01-XS1	0.792556	6.20235	7518
P-0053801-T01-XS1	0.134204	1.36208	1651.01
P-0053802-T01-XS1	1.00025	10.0057	12128.1
P-0053803-T01-XS1	0.846249	7.01857	8507.36
P-0053804-T01-XS1	0.556073	3.5981	4361.33
P-0053805-T01-XS1	1.01953	10.46	12678.8
P-0053806-T01-XS1	1.8599	72.4267	87789.9
P-0053807-T01-XS1	1.1826	15.2267	18456.6
P-0053867-T01-XS1	0.559222	3.62429	4393.07
P-0053869-T01-XS1	0.542972	3.49118	4231.73
P-0053870-T01-XS1	0.160907	1.44846	1755.71
P-0053871-T01-XS1	0.70366	5.05429	6126.41
P-0053872-T01-XS1	0.379785	2.39765	2906.24
P-0053873-T01-XS1	0.165414	1.46357	1774.03
P-0053874-T01-XS1	0.540329	3.47	4206.06
P-0053875-T01-XS1	0.475816	2.991	3625.45
P-0053876-T01-XS1	1.00926	10.2156	12382.5
P-0053877-T01-XS1	0.879915	7.58429	9193.07
P-0053935-T02-XS1	0.449032	2.81211	3408.61
P-0053969-T02-XS1	0.422954	2.64822	3209.97
P-0053984-T03-XS1	0.994945	9.88429	11981
P-0054024-T03-XS1	0.543999	3.49944	4241.75
P-0054037-T02-XS1	0.500582	3.16652	3838.21
P-0054048-T02-XS1	0.363194	2.30778	2797.31
P-0054076-T01-XS1	0.879703	7.58059	9188.59
P-0054091-T02-XS1	0.824695	6.67875	8095.45
P-0054100-T02-XS1	0.553656	3.57812	4337.12
P-0054113-T01-XS1	0.307343	2.02929	2459.74
P-0054114-T01-XS1	2.22706	168.677	204457
P-0054115-T01-XS1	1.07205	11.8044	14308.4
P-0054116-T01-XS1	0.438015	2.74167	3323.23
P-0054117-T01-XS1	1.05321	11.3033	13701
P-0054118-T01-XS1	0.971276	9.36	11345.5
P-0054120-T01-XS1	0.577018	3.77588	4576.83
P-0054121-T01-XS1	0.613771	4.10933	4981.01
P-0054123-T01-XS1	0.790285	6.17	7478.79
P-0054124-T01-XS1	0.201738	1.59125	1928.79
P-0054125-T01-XS1	0.534026	3.42	4145.45
P-0054126-T01-XS1	0.859653	7.23857	8774.03
P-0054127-T01-XS1	1.38596	24.32	29478.8
P-0054128-T01-XS1	0.703209	5.04905	6120.06
P-0054129-T01-XS1	0.376437	2.37923	2883.92
P-0054131-T01-XS1	0.944976	8.81	10678.8
P-0054132-T01-XS1	0.525563	3.354	4065.45
P-0054134-T01-XS1	0.34798	2.22833	2701.01
P-0054135-T01-XS1	0.207125	1.61111	1952.86
P-0054136-T01-XS1	1.14953	14.11	17103
P-0054137-T01-XS1	0.217221	1.649	1998.79
P-0054138-T01-XS1	0.346787	2.22222	2693.6
P-0054139-T01-XS1	1.69146	49.1433	59567.7
P-0054160-T02-XS1	0.180282	1.51455	1835.81
P-0054198-T02-XS1	0.174641	1.495	1812.12
P-0054226-T02-XS1	0.33646	2.17	2630.3
P-0054242-T02-XS1	0.135832	1.3672	1657.21
P-0054299-T02-XS1	0.165952	1.46538	1776.22
P-0054342-T02-XS1	0.251996	1.78647	2165.42
P-0054353-T03-XS1	0.614546	4.11667	4989.9
P-0054419-T03-XS1	1.03256	10.7784	13064.8
P-0054430-T01-XS1	1.20676	16.0975	19512.1
P-0054431-T01-XS1	0.971276	9.36	11345.5
P-0054432-T01-XS1	0.739849	5.4935	6658.79
P-0054433-T01-XS1	1.17402	14.9287	18095.5
P-0054434-T01-XS1	0.293678	1.96643	2383.55
P-0054435-T01-XS1	-0.247769	0.565238	685.137
P-0054437-T01-XS1	0.482621	3.03824	3682.71
P-0054439-T01-XS1	0.275849	1.88733	2287.68
P-0054440-T01-XS1	0.0731071	1.18333	1434.34
P-0054442-T01-XS1	0.837904	6.885	8345.45
P-0054443-T01-XS1	0.948352	8.87875	10762.1
P-0054460-T02-XS1	0.503488	3.18778	3863.97
P-0054542-T03-XS1	0.758155	5.73	6945.45
P-0054612-T01-XS1	0.373647	2.364	2865.45
P-0054621-T07-XS1	0.447158	2.8	3393.94
P-0054622-T01-XS1	0.523421	3.3375	4045.45
P-0054648-T02-XS1	0.50664	3.211	3892.12
P-0054673-T02-XS1	0.76206	5.78176	7008.2
P-0054718-T01-XS1	0.633468	4.3	5212.12
P-0054719-T02-XS1	0.540593	3.47211	4208.61
P-0054720-T01-XS1	0.396199	2.49	3018.18
P-0054722-T01-XS1	0.45886	2.87647	3486.63
P-0054725-T02-XS1	0.235528	1.72	2084.85
P-0054756-T02-XS1	0.691761	4.91769	5960.84
P-0054779-T03-XS1	0.129486	1.34737	1633.17
P-0054784-T02-XS1	0.731713	5.39154	6535.2
P-0054796-T01-XS1	0.394257	2.47889	3004.71
P-0054797-T01-XS1	0.4543	2.84643	3450.22
P-0054798-T01-XS1	1.56817	36.9975	44845.5
P-0054800-T01-XS1	0.790285	6.17	7478.79
P-0054801-T01-XS1	0.11171	1.29333	1567.68
P-0054818-T02-XS1	0.577762	3.78235	4584.67
P-0054882-T02-XS1	-0.0528727	0.885375	1073.18
P-0054902-T01-XS1	0.717393	5.21667	6323.23
P-0054903-T01-XS1	0.223481	1.67294	2027.81
P-0054905-T01-XS1	2.08372	121.26	146982
P-0054906-T01-XS1	0.501691	3.17462	3848.02
P-0054907-T01-XS1	0.596108	3.94556	4782.49
P-0054908-T01-XS1	-0.00687883	0.984286	1193.07
P-0054909-T02-XS1	0.61066	4.08	4945.45
P-0054926-T02-XS1	1.12506	13.3369	16166
P-0054995-T02-XS1	0.442335	2.76908	3356.46
P-0055023-T01-XS1	0.42039	2.63263	3191.07
P-0055024-T01-XS1	1.27967	19.04	23078.8
P-0055025-T01-XS1	0.592325	3.91133	4741.01
P-0055026-T01-XS1	1.07172	11.7957	14297.8
P-0055027-T01-XS1	0.737232	5.4605	6618.79
P-0055028-T01-XS1	0.323841	2.10786	2554.98
P-0055029-T01-XS1	0.251812	1.78571	2164.5
P-0055086-T03-XS1	1.14855	14.0784	17064.8
P-0055087-T02-XS1	0.130334	1.35	1636.36
P-0055102-T01-XS1	0.457882	2.87	3478.79
P-0055103-T01-XS1	0.448706	2.81	3406.06
P-0055105-T01-XS1	0.9878	9.723	11785.5
P-0055106-T01-XS1	1.21775	16.51	20012.1
P-0055108-T01-XS1	1.20167	15.91	19284.8
P-0055109-T01-XS1	0.658897	4.55929	5526.41
P-0055110-T01-XS1	0.805033	6.38312	7737.12
P-0055111-T01-XS1	0.534026	3.42	4145.45
P-0055112-T01-XS1	0.512551	3.255	3945.45
P-0055114-T01-XS1	1.37401	23.66	28678.8
P-0055115-T01-XS1	-0.352726	0.443889	538.047
P-0055173-T01-XS1	1.05641	11.3871	13802.6
P-0055175-T01-XS1	-0.0859075	0.820526	994.577
P-0055176-T01-XS1	0.419366	2.62643	3183.55
P-0055177-T01-XS1	0.236249	1.72286	2088.31
P-0055178-T01-XS1	0.544378	3.5025	4245.45
P-0055179-T01-XS1	0.142463	1.38824	1682.71
P-0055180-T01-XS1	0.11171	1.29333	1567.68
P-0055190-T02-XS1	0.991669	9.81	11890.9
P-0055192-T02-XS1	0.47019	2.9525	3578.79
P-0055235-T02-XS1	0.972851	9.394	11386.7
P-0055236-T01-XS1	0.31637	2.0719	2511.4
P-0055262-T02-XS1	0.735179	5.43474	6587.56
P-0055288-T02-XS1	1.20963	16.2044	19641.7
P-0055302-T01-XS1	0.558709	3.62	4387.88
P-0055303-T01-XS1	0.615562	4.12632	5001.6
P-0055307-T01-XS1	0.557507	3.61	4375.76
P-0055308-T01-XS1	1.90569	80.4806	97552.2
P-0055309-T01-XS1	0.541718	3.48111	4219.53
P-0055310-T01-XS1	0.465218	2.91889	3538.05
P-0055311-T01-XS1	1.2108	16.2481	19694.7
P-0055312-T01-XS1	1.02087	10.4924	12718
P-0055313-T01-XS1	0.517416	3.29167	3989.9
P-0055317-T02-XS1	1.19049	15.5057	18794.7
P-0055325-T03-XS1	0.395326	2.485	3012.12
P-0055336-T01-XS1	0.541946	3.48294	4221.75
P-0055342-T04-XS1	0.501939	3.17643	3850.22
P-0055418-T01-XS1	0.43656	2.7325	3312.12
P-0055419-T01-XS1	0.155986	1.43214	1735.93
P-0055420-T01-XS1	0.368225	2.33467	2829.9
P-0055421-T01-XS1	0.369802	2.34316	2840.19
P-0055422-T01-XS1	0.697665	4.985	6042.42
P-0055423-T01-XS1	0.363612	2.31	2800
P-0055424-T01-XS1	0.65771	4.54684	5511.32
P-0055425-T01-XS1	0.298853	1.99	2412.12
P-0055427-T01-XS1	0.729784	5.36765	6506.24
P-0055428-T01-XS1	0.364506	2.31476	2805.77
P-0055449-T03-XS1	0.75616	5.70375	6913.64
P-0055502-T04-XS1	0.379668	2.397	2905.45
P-0055534-T02-XS1	0.14712	1.4032	1700.85
P-0055551-T04-XS1	1.20178	15.9142	19289.9
P-0055574-T01-XS1	0.343119	2.20353	2670.94
P-0055579-T01-XS1	1.15229	14.2	17212.1
P-0055585-T04-XS1	1.54081	34.7386	42107.4
P-0055606-T01-XS1	0.319366	2.08625	2528.79
P-0055609-T01-XS1	0.269902	1.86167	2256.57
P-0055610-T01-XS1	0.372781	2.35929	2859.74
P-0055621-T04-XS1	2.27469	188.232	228160
P-0055667-T01-XS1	0.889115	7.74667	9389.9
P-0055668-T01-XS1	1.8465	70.2267	85123.2
P-0055669-T01-XS1	-0.0731433	0.845	1024.24
P-0055670-T01-XS1	1.11663	13.0806	15855.3
P-0055683-T02-XS1	0.497875	3.14684	3814.35
P-0055716-T03-XS1	0.597183	3.95533	4794.34
P-0055749-T02-XS1	0.838219	6.89	8351.52
P-0055796-T01-XS1	0.20918	1.61875	1962.12
P-0055797-T01-XS1	0.927691	8.46625	10262.1
P-0055798-T01-XS1	0.296177	1.97778	2397.31
P-0055799-T01-XS1	1.14676	14.0205	16994.6
P-0055800-T01-XS1	0.585555	3.85083	4667.68
P-0055801-T01-XS1	0.510854	3.24231	3930.07
P-0055802-T01-XS1	0.064458	1.16	1406.06
P-0055803-T01-XS1	0.838816	6.89947	8363
P-0055921-T01-XS1	0.560521	3.63514	4406.23
P-0055923-T01-XS1	0.918424	8.2875	10045.5
P-0055924-T01-XS1	0.334099	2.15824	2616.04
P-0055925-T01-XS1	1.40954	25.6767	31123.2
P-0055926-T01-XS1	0.934688	8.60375	10428.8
P-0055927-T01-XS1	1.06296	11.56	14012.1
P-0055928-T01-XS1	1.26472	18.3957	22297.8
P-0055929-T01-XS1	0.37004	2.34444	2841.75
P-0055930-T01-XS1	0.656311	4.53222	5493.6
P-0056010-T02-XS1	0.225471	1.68063	2037.12
P-0056012-T02-XS1	0.160421	1.44684	1753.75
P-0056027-T02-XS1	0.396925	2.49417	3023.23
P-0056082-T02-XS1	0.00162554	1.00375	1216.67
P-0056084-T02-XS1	0.120245	1.319	1598.79
P-0056087-T02-XS1	0.73504	5.433	6585.45
P-0056109-T02-XS1	1.91782	82.76	100315
P-0056184-T02-XS1	0.694563	4.94952	5999.42
P-0056201-T03-XS1	0.426836	2.672	3238.79
P-0056230-T01-XS1	0.32787	2.1275	2578.79
P-0056233-T01-XS1	0.397609	2.4981	3027.99
P-0056242-T01-XS1	0.511598	3.24787	3936.81
P-0056243-T01-XS1	2.39007	245.51	297588
P-0056245-T01-XS1	0.0663259	1.165	1412.12
P-0056246-T01-XS1	0.967615	9.28143	11250.2
P-0056247-T01-XS1	1.21334	16.3433	19810.1
P-0056248-T01-XS1	0.856499	7.18619	8710.53
P-0056249-T01-XS1	1.16284	14.5491	17635.3
P-0056250-T01-XS1	1.24273	17.4878	21197.3
P-0056251-T01-XS1	0.472208	2.96625	3595.45
P-0056277-T02-XS1	0.256661	1.80576	2188.81
P-0056305-T02-XS1	0.775408	5.96222	7226.94
P-0056309-T02-XS1	-0.0151915	0.965625	1170.45
P-0056335-T02-XS1	0.0928376	1.23833	1501.01
P-0056342-T01-XS1	0.440909	2.76	3345.45
P-0056343-T01-XS1	1.56003	36.31	44012.1
P-0056345-T01-XS1	0.772505	5.9225	7178.79
P-0056346-T01-XS1	0.677789	4.762	5772.12
P-0056347-T01-XS1	0.539972	3.46714	4202.6
P-0056349-T01-XS1	0.163857	1.45833	1767.68
P-0056350-T02-XS1	0.305996	2.023	2452.12
P-0056351-T01-XS1	0.557335	3.60857	4374.03
P-0056352-T02-XS1	-0.225337	0.5952	721.455
P-0056410-T01-XS1	0.393951	2.47714	3002.6
P-0056411-T01-XS1	0.677036	4.75375	5762.12
P-0056412-T01-XS1	1.74141	55.1322	66826.9
P-0056413-T01-XS1	0.830909	6.775	8212.12
P-0056414-T01-XS1	2.11239	129.535	157012
P-0056416-T04-XS1	0.130535	1.35062	1637.12
P-0056417-T01-XS1	0.298853	1.99	2412.12
P-0056418-T01-XS1	0.792492	6.20143	7516.88
P-0056419-T01-XS1	1.08032	12.0314	14583.5
P-0056420-T01-XS1	1.67579	47.4017	57456.6
P-0056458-T01-XS1	0.373647	2.364	2865.45
P-0056459-T01-XS1	0.612458	4.09692	4965.97
P-0056461-T01-XS1	0.264162	1.83722	2226.94
P-0056462-T01-XS1	0.680165	4.78812	5803.79
P-0056463-T01-XS1	0.419066	2.62462	3181.35
P-0056464-T01-XS1	0.10551	1.275	1545.45
P-0056466-T01-XS1	0.357835	2.27947	2763
P-0056467-T01-XS1	1.07785	11.9633	14501
P-0056468-T01-XS1	0.558634	3.61937	4387.12
P-0056469-T01-XS1	0.663701	4.61	5587.88
P-0056471-T01-XS1	1.7077	51.0153	61836.7
P-0056472-T01-XS1	0.667297	4.64833	5634.34
P-0056512-T02-XS1	0.830589	6.77	8206.06
P-0056515-T01-XS1	0.695482	4.96	6012.12
P-0056526-T02-XS1	2.07493	118.83	144036
P-0056576-T02-XS1	0.967228	9.27316	11240.2
P-0056601-T02-XS1	1.66058	45.77	55478.8
P-0056608-T02-XS1	0.140298	1.38133	1674.34
P-0056613-T03-XS1	0.840375	6.92429	8393.07
P-0056651-T01-XS1	0.685249	4.8445	5872.12
P-0056653-T01-XS1	0.434683	2.72071	3297.84
P-0056654-T01-XS1	0.444739	2.78444	3375.08
P-0056655-T01-XS1	0.971276	9.36	11345.5
P-0056656-T01-XS1	0.428843	2.68437	3253.79
P-0056657-T01-XS1	0.163857	1.45833	1767.68
P-0056658-T01-XS1	1.19123	15.5322	18826.9
P-0056660-T01-XS1	0.656194	4.531	5492.12
P-0056665-T01-XS1	0.227244	1.6875	2045.45
P-0056666-T01-XS1	1.4614	28.9335	35070.9
P-0056667-T01-XS1	0.412985	2.58812	3137.12
P-0056669-T01-XS1	1.24576	17.61	21345.5
P-0056670-T01-XS1	0.155589	1.43083	1734.34
P-0056671-T01-XS1	0.0891478	1.22786	1488.31
P-0056673-T01-XS1	0.227244	1.6875	2045.45
P-0056674-T01-XS1	0.274158	1.88	2278.79
P-0056675-T01-XS1	0.063387	1.15714	1402.6
P-0056676-T01-XS1	0.318957	2.08429	2526.41
P-0056677-T01-XS1	1.87643	75.2367	91196
P-0056678-T01-XS1	2.0967	124.939	151441
P-0056709-T01-XS1	-0.198508	0.633129	767.429
P-0056787-T02-XS1	0.489958	3.09	3745.45
P-0056790-T01-XS1	0.944976	8.81	10678.8
P-0056791-T01-XS1	1.26174	18.27	22145.5
P-0056792-T01-XS1	1.29203	19.59	23745.5
P-0056793-T01-XS1	0.50515	3.2	3878.79
P-0056794-T01-XS1	0.487004	3.06905	3720.06
P-0056796-T01-XS1	0.899273	7.93	9612.12
P-0056797-T01-XS1	1.57933	37.96	46012.1
P-0056798-T01-XS1	0.637372	4.33882	5259.18
P-0056799-T01-XS1	0.494232	3.12056	3782.49
P-0056802-T01-XS1	0.286681	1.935	2345.45
P-0056803-T01-XS1	1.14816	14.0656	17049.2
P-0056805-T01-XS1	0.489958	3.09	3745.45
P-0056806-T01-XS1	0.668324	4.65933	5647.68
P-0056873-T03-XS1	0.521628	3.32375	4028.79
P-0056879-T01-XS1	0.884665	7.66769	9294.17
P-0056880-T01-XS1	0.731761	5.39214	6535.93
P-0056881-T01-XS1	1.66359	46.0878	55864
P-0056882-T01-XS1	0.487744	3.07429	3726.41
P-0056883-T01-XS1	0.0966783	1.24933	1514.34
P-0056884-T01-XS1	1.14979	14.1187	17113.6
P-0056885-T01-XS1	0.224878	1.67833	2034.34
P-0056886-T02-XS1	0.332337	2.1495	2605.45
P-0056887-T01-XS1	0.462298	2.89933	3514.34
P-0056888-T01-XS1	0.582932	3.82765	4639.57
P-0056889-T01-XS1	0.584934	3.84533	4661.01
P-0056956-T02-XS1	1.04179	11.01	13345.5
P-0056962-T02-XS1	0.64449	4.41053	5346.09
P-0056994-T02-XS1	0.62941	4.26	5163.64
P-0057059-T01-XS1	0.578467	3.7885	4592.12
P-0057060-T01-XS1	0.625998	4.22667	5123.23
P-0057061-T01-XS1	1.07225	11.81	14315.2
P-0057062-T01-XS1	0.33206	2.14812	2603.79
P-0057063-T01-XS1	1.5633	36.585	44345.5
P-0057064-T01-XS1	1.20647	16.0869	19499.3
P-0057065-T01-XS1	0.758155	5.73	6945.45
P-0057066-T01-XS1	0.427092	2.67357	3240.69
P-0057067-T01-XS1	0.493259	3.11357	3774.03
P-0057068-T01-XS1	0.638378	4.34889	5271.38
P-0057069-T01-XS1	0.625459	4.22143	5116.88
P-0057070-T01-XS1	0.323481	2.10611	2552.86
P-0057071-T01-XS1	0.680789	4.795	5812.12
P-0057072-T01-XS1	0.45684	2.86312	3470.45
P-0057074-T01-XS1	0.43393	2.716	3292.12
P-0057075-T01-XS1	2.04143	110.01	133345
P-0057076-T01-XS1	0.719373	5.2405	6352.12
P-0057077-T01-XS1	0.752091	5.65056	6849.16
P-0057078-T01-XS1	0.595237	3.93765	4772.91
P-0057134-T03-XS1	0.914079	8.205	9945.45
P-0057188-T01-XS1	1.01494	10.35	12545.5
P-0057216-T03-XS1	0.416553	2.60947	3163
P-0057225-T02-XS1	1.43949	27.51	33345.5
P-0057232-T01-XS1	0.60805	4.05556	4915.82
P-0057233-T01-XS1	0.55582	3.596	4358.79
P-0057234-T01-XS1	1.66547	46.2886	56107.4
P-0057235-T01-XS1	0.613578	4.1075	4978.79
P-0057236-T01-XS1	0.795417	6.24333	7567.68
P-0057237-T01-XS1	1.03849	10.9267	13244.4
P-0057240-T01-XS1	1.27114	18.67	22630.3
P-0057241-T01-XS1	0.87357	7.47429	9059.74
P-0057242-T01-XS1	0.34733	2.225	2696.97
P-0057243-T01-XS1	0.521748	3.32467	4029.9
P-0057244-T01-XS1	1.82027	66.11	80133.3
P-0057245-T01-XS1	0.380332	2.40067	2909.9
P-0057249-T01-XS1	1.51068	32.41	39284.8
P-0057252-T01-XS1	0.0692451	1.17286	1421.65
P-0057253-T01-XS1	0.279569	1.90357	2307.36
P-0057254-T01-XS1	0.810148	6.45875	7828.79
P-0057255-T01-XS1	0.484402	3.05071	3697.84
P-0057256-T01-XS1	0.578257	3.78667	4589.9
P-0057312-T02-XS1	0.407957	2.55833	3101.01
P-0057315-T04-XS1	0.44544	2.78895	3380.54
P-0057329-T02-XS1	0.65555	4.52429	5483.98
P-0057340-T03-XS1	0.899638	7.93667	9620.2
P-0057347-T03-XS1	0.371876	2.35437	2853.79
P-0057353-T02-XS1	0.438982	2.74778	3330.64
P-0057375-T01-XS1	0.4537	2.8425	3445.45
P-0057378-T01-XS1	1.60352	40.135	48648.5
P-0057379-T01-XS1	0.197969	1.5775	1912.12
P-0057380-T01-XS1	1.04718	11.1475	13512.1
P-0057381-T01-XS1	0.431062	2.69813	3270.45
P-0057382-T01-XS1	0.388871	2.44833	2967.68
P-0057384-T01-XS1	0.936765	8.645	10478.8
P-0057387-T01-XS1	1.25989	18.1924	22051.3
P-0057388-T01-XS1	1.46205	28.9767	35123.2
P-0057389-T01-XS1	0.32787	2.1275	2578.79
P-0057390-T01-XS1	1.17998	15.135	18345.5
P-0057391-T01-XS1	0.555598	3.59417	4356.57
P-0057414-T03-XS1	0.443784	2.77833	3367.68
P-0057420-T01-XS1	1.02238	10.5287	12762.1
P-0057422-T01-XS1	0.482159	3.035	3678.79
P-0057423-T01-XS1	1.62913	42.5725	51603
P-0057424-T01-XS1	0.269046	1.858	2252.12
P-0057425-T01-XS1	0.835419	6.84571	8297.84
P-0057427-T01-XS1	0.745465	5.565	6745.45
P-0057428-T01-XS1	0.992686	9.833	11918.8
P-0057462-T02-XS1	0.385606	2.43	2945.45
P-0057475-T03-XS1	0.884229	7.66	9284.85
P-0057495-T02-XS1	0.350636	2.242	2717.58
P-0057574-T01-XS1	0.415159	2.60111	3152.86
P-0057575-T01-XS1	0.953921	8.99333	10901
P-0057576-T01-XS1	0.586587	3.86	4678.79
P-0057577-T01-XS1	0.19905	1.58143	1916.88
P-0057578-T01-XS1	0.641241	4.37765	5306.24
P-0057579-T01-XS1	0.505979	3.20611	3886.2
P-0057581-T01-XS1	0.731286	5.38625	6528.79
P-0057582-T01-XS1	0.952146	8.95667	10856.6
P-0057583-T01-XS1	0.545513	3.51167	4256.57
P-0057584-T01-XS1	0.484122	3.04875	3695.45
P-0057585-T01-XS1	0.931204	8.535	10345.5
P-0057586-T01-XS1	0.419853	2.62938	3187.12
P-0057587-T01-XS1	0.45684	2.86312	3470.45
P-0057588-T01-XS1	0.594761	3.93333	4767.68
P-0057589-T01-XS1	0.232996	1.71	2072.73
P-0057590-T01-XS1	1.14644	14.01	16981.8
P-0057591-T01-XS1	0.628681	4.25286	5154.98
P-0057592-T01-XS1	0.426918	2.6725	3239.39
P-0057593-T01-XS1	0.88602	7.69167	9323.23
P-0057673-T01-XS1	0.495082	3.12667	3789.9
P-0057674-T01-XS1	0.286681	1.935	2345.45
P-0057675-T01-XS1	0.154196	1.42625	1728.79
P-0057676-T01-XS1	0.123852	1.33	1612.12
P-0057677-T01-XS1	0.896251	7.875	9545.45
P-0057712-T02-XS1	0.848805	7.06	8557.58
P-0057725-T02-XS1	1.49997	31.6205	38327.9
P-0057774-T02-XS1	0.290776	1.95333	2367.68
P-0057788-T02-XS1	0.0973069	1.25114	1516.54
P-0057824-T01-XS1	0.595013	3.93562	4770.45
P-0057850-T01-XS1	0.482764	3.03923	3683.92
P-0057851-T01-XS1	0.477411	3.002	3638.79
P-0057852-T01-XS1	0.330977	2.14278	2597.31
P-0057854-T01-XS1	0.556483	3.6015	4365.45
P-0057856-T01-XS1	0.792723	6.20474	7520.89
P-0057858-T01-XS1	1.07773	11.96	14497
P-0057859-T01-XS1	0.164947	1.462	1772.12
P-0057860-T01-XS1	0.735479	5.4385	6592.12
P-0057861-T01-XS1	1.40954	25.6767	31123.2
P-0057883-T02-XS1	0.335432	2.16487	2624.09
P-0057884-T02-XS1	1.28832	19.4233	23543.4
P-0057897-T01-XS1	0.473325	2.97389	3604.71
P-0057970-T02-XS1	1.0399	10.9622	13287.5
P-0057981-T02-XS1	1.34629	22.1967	26905
P-0058006-T03-XS1	0.620802	4.1764	5062.3
P-0058015-T02-XS1	0.163928	1.45857	1767.97
P-0058031-T02-XS1	1.44467	27.84	33745.5
P-0058050-T01-XS1	1.46828	29.3957	35631.2
P-0058051-T01-XS1	1.59512	39.3656	47715.8
P-0058052-T01-XS1	0.8238	6.665	8078.79
P-0058053-T01-XS1	0.374405	2.36812	2870.45
P-0058054-T01-XS1	1.29971	19.9394	24169
P-0058056-T01-XS1	1.3498	22.3767	27123.2
P-0058057-T01-XS1	0.237041	1.726	2092.12
P-0058058-T01-XS1	0.0784568	1.198	1452.12
P-0058059-T01-XS1	0.266836	1.84857	2240.69
P-0058060-T01-XS1	0.132222	1.35588	1643.49
P-0058061-T01-XS1	1.50499	31.9886	38774
P-0058062-T01-XS1	0.57494	3.75786	4554.98
P-0058063-T01-XS1	0.369587	2.342	2838.79
P-0058065-T01-XS1	1.17998	15.135	18345.5
P-0058066-T01-XS1	0.894962	7.85167	9517.17
P-0058067-T02-XS1	0.633607	4.30137	5213.78
P-0058086-T01-XS1	0.631985	4.28533	5194.34
P-0058087-T01-XS1	0.569512	3.71118	4498.4
P-0058088-T01-XS1	0.519098	3.30444	4005.39
P-0058089-T01-XS1	1.00723	10.1679	12324.7
P-0058090-T01-XS1	0.82456	6.67667	8092.93
P-0058092-T01-XS1	0.660022	4.57111	5540.74
P-0058109-T03-XS1	0.540095	3.46813	4203.79
P-0058146-T02-XS1	0.955688	9.03	10945.5
P-0058159-T02-XS1	0.981366	9.58	11612.1
P-0058191-T02-XS1	-0.000735589	0.998308	1210.07
P-0058228-T01-XS1	0.329737	2.13667	2589.9
P-0058229-T01-XS1	0.438238	2.74308	3324.94
P-0058230-T01-XS1	0.642992	4.39533	5327.68
P-0058231-T01-XS1	0.197387	1.57538	1909.56
P-0058232-T01-XS1	0.616476	4.135	5012.12
P-0058233-T01-XS1	0.474216	2.98	3612.12
P-0058234-T01-XS1	2.27426	188.045	227933
P-0058235-T01-XS1	0.632727	4.29267	5203.23
P-0058236-T01-XS1	0.35663	2.27316	2755.34
P-0058237-T01-XS1	0.144055	1.39333	1688.89
P-0058238-T01-XS1	1.28902	19.4544	23581.1
P-0058239-T01-XS1	0.0517955	1.12667	1365.66
P-0058240-T01-XS1	0.395662	2.48692	3014.45
P-0058241-T01-XS1	0.39345	2.47429	2999.13
P-0058289-T01-XS1	0.827369	6.72	8145.45
P-0058290-T01-XS1	0.677367	4.75737	5766.51
P-0058291-T01-XS1	2.2552	179.97	218145
P-0058294-T01-XS1	1.14627	14.0044	16975.1
P-0058295-T01-XS1	1.15397	14.255	17278.8
P-0058296-T01-XS1	0.177296	1.50417	1823.23
P-0058297-T01-XS1	0.415974	2.606	3158.79
P-0058298-T01-XS1	0.213416	1.63462	1981.35
P-0058300-T01-XS1	0.296665	1.98	2400
P-0058301-T01-XS1	0.450689	2.82286	3421.65
P-0058302-T01-XS1	0.406114	2.5475	3087.88
P-0058303-T01-XS1	0.569959	3.715	4503.03
P-0058304-T01-XS1	0.447158	2.8	3393.94
P-0058351-T02-XS1	1.65357	45.0367	54589.9
P-0058384-T02-XS1	1.163	14.5544	17641.8
P-0058429-T04-XS1	0.0528975	1.12953	1369.13
P-0058466-T02-XS1	0.575444	3.76222	4560.27
P-0058474-T02-XS1	0.178177	1.50722	1826.94
P-0058493-T06-XS1	1.25681	18.064	21895.8
P-0058525-T02-XS1	1.53874	34.5732	41906.9
P-0058562-T02-XS1	-0.0681355	0.8548	1036.12
P-0058573-T03-XS1	0.0338257	1.081	1310.3
P-0058590-T01-XS1	0.879703	7.58059	9188.59
P-0058591-T01-XS1	1.03868	10.9314	13250.2
P-0058592-T01-XS1	0.190332	1.55	1878.79
P-0058594-T01-XS1	0.93716	8.65286	10488.3
P-0058596-T01-XS1	0.903633	8.01	9709.09
P-0058597-T01-XS1	0.727425	5.33857	6471
P-0058598-T01-XS1	0.82456	6.67667	8092.93
P-0058600-T01-XS1	0.434968	2.7225	3300
P-0058604-T01-XS1	0.355068	2.265	2745.45
P-0058605-T01-XS1	1.67327	47.1267	57123.2
P-0058606-T01-XS1	0.57494	3.75786	4554.98
P-0058607-T01-XS1	0.128953	1.34571	1631.17
P-0058608-T01-XS1	0.554045	3.58133	4341.01
P-0058609-T01-XS1	0.360888	2.29556	2782.49
P-0058610-T01-XS1	1.27454	18.8167	22808.1
P-0058611-T01-XS1	0.850952	7.095	8600
P-0058612-T01-XS1	0.559458	3.62625	4395.45
P-0058613-T01-XS1	0.671982	4.69875	5695.45
P-0058614-T01-XS1	0.459958	2.88375	3495.45
P-0058615-T01-XS1	0.776742	5.98056	7249.16
P-0058616-T01-XS1	1.00043	10.01	12133.3
P-0058637-T03-XS1	1.06882	11.7171	14202.6
P-0058642-T02-XS1	0.803002	6.35333	7701.01
P-0058649-T02-XS1	0.868056	7.38	8945.45
P-0058654-T02-XS1	1.25912	18.16	22012.1
P-0058662-T02-XS1	1.67133	46.9171	56869.3
P-0058701-T02-XS1	0.495082	3.12667	3789.9
P-0058717-T01-XS1	0.387241	2.43917	2956.57
P-0058718-T01-XS1	0.00198595	1.00458	1217.68
P-0058719-T01-XS1	0.762303	5.785	7012.12
P-0058720-T01-XS1	0.642267	4.388	5318.79
P-0058721-T01-XS1	0.575987	3.76692	4565.97
P-0058722-T01-XS1	0.54055	3.47176	4208.2
P-0058723-T01-XS1	0.470501	2.95462	3581.35
P-0058724-T01-XS1	0.934688	8.60375	10428.8
P-0058725-T01-XS1	0.568754	3.70471	4490.55
P-0058726-T01-XS1	0.625762	4.22437	5120.45
P-0058727-T01-XS1	0.242541	1.748	2118.79
P-0058728-T01-XS1	0.0247593	1.05867	1283.23
P-0058729-T01-XS1	0.296665	1.98	2400
P-0058765-T02-XS1	1.5042	31.93	38703
P-0058768-T02-XS1	0.932756	8.56556	10382.5
P-0058781-T01-XS1	0.823629	6.66238	8075.61
P-0058782-T01-XS1	0.645212	4.41786	5354.98
P-0058783-T01-XS1	0.0232524	1.055	1278.79
P-0058784-T01-XS1	-0.194363	0.6392	774.788
P-0058785-T01-XS1	0.272035	1.87083	2267.68
P-0058786-T01-XS1	0.256878	1.80667	2189.9
P-0058788-T01-XS1	0.815965	6.54583	7934.34
P-0058789-T01-XS1	0.718111	5.22529	6333.69
P-0058790-T01-XS1	1.11483	13.0267	15789.9
P-0058791-T01-XS1	0.591374	3.90278	4730.64
P-0058793-T01-XS1	0.949498	8.90222	10790.6
P-0058794-T01-XS1	1.22492	16.785	20345.5
P-0058795-T01-XS1	1.06187	11.5311	13977
P-0058907-T02-XS1	0.681121	4.79867	5816.57
P-0058921-T01-XS1	0.712018	5.1525	6245.45
P-0058922-T01-XS1	0.890483	7.77111	9419.53
P-0058923-T01-XS1	-0.101824	0.791	958.788
P-0058924-T01-XS1	0.279211	1.902	2305.45
P-0058925-T01-XS1	0.854913	7.16	8678.79
P-0058926-T01-XS1	0.482159	3.035	3678.79
P-0058927-T01-XS1	0.785116	6.097	7390.3
P-0058928-T01-XS1	0.484225	3.04947	3696.33
P-0058929-T01-XS1	1.84876	70.5933	85567.7
P-0058930-T01-XS1	0.601788	3.9975	4845.45
P-0058931-T01-XS1	1.00874	10.2033	12367.7
P-0058932-T01-XS1	1.31267	20.5433	24901
P-0058933-T01-XS1	1.10243	12.66	15345.5
P-0058934-T01-XS1	0.220108	1.66	2012.12
P-0058935-T01-XS1	1.22314	16.7163	20262.1
P-0058936-T01-XS1	0.331487	2.14529	2600.36
P-0058937-T01-XS1	1.16149	14.5041	17580.7
P-0058938-T01-XS1	1.56597	36.81	44618.2
P-0058943-T02-XS1	1.33484	21.619	26204.9
P-0058969-T02-XS1	0.418064	2.61857	3174.03
P-0058970-T02-XS1	0.941677	8.74333	10598
P-0059005-T01-XS1	0.749396	5.6156	6806.79
P-0059008-T01-XS1	0.830589	6.77	8206.06
P-0059009-T01-XS1	0.690787	4.90667	5947.47
P-0059010-T01-XS1	0.476252	2.994	3629.09
P-0059012-T01-XS1	0.580469	3.806	4613.33
P-0059013-T01-XS1	0.642747	4.39286	5324.68
P-0059014-T01-XS1	0.315317	2.06689	2505.32
P-0059015-T01-XS1	0.323458	2.106	2552.73
P-0059016-T01-XS1	-0.245992	0.567556	687.946
P-0059017-T01-XS1	0.668288	4.65895	5647.21
P-0059018-T01-XS1	0.150713	1.41486	1714.98
P-0059019-T01-XS1	1.35451	22.6211	27419.5
P-0059025-T02-XS1	0.256878	1.80667	2189.9
P-0059154-T02-XS1	0.719221	5.23867	6349.9
P-0059172-T02-XS1	0.862472	7.28571	8831.17
P-0059173-T02-XS1	0.639088	4.356	5280
P-0059238-T01-XS1	0.925165	8.41714	10202.6
P-0059242-T01-XS1	0.389166	2.45	2969.7
P-0059243-T01-XS1	0.394123	2.47812	3003.79
P-0059244-T01-XS1	1.63311	42.965	52078.8
P-0059245-T01-XS1	0.728291	5.34923	6483.92
P-0059246-T01-XS1	0.604417	4.02176	4874.87
P-0059247-T01-XS1	0.679791	4.784	5798.79
P-0059248-T01-XS1	2.53513	342.867	415597
P-0059249-T01-XS1	-0.0674482	0.856154	1037.76
P-0059250-T01-XS1	1.09005	12.3041	14914.1
P-0059251-T01-XS1	0.0334238	1.08	1309.09
P-0059252-T01-XS1	0.824695	6.67875	8095.45
P-0059253-T01-XS1	-4.81877e-09	1	1212.12
P-0059254-T01-XS1	1.01205	10.2812	12462.1
P-0059255-T01-XS1	0.58452	3.84167	4656.57
P-0059256-T01-XS1	1.93248	85.6005	103758
P-0059257-T01-XS1	0.615753	4.12812	5003.79
P-0059258-T01-XS1	0.755189	5.691	6898.18
P-0059442-T02-XS1	0.480187	3.02125	3662.12
P-0059462-T01-XS1	1.07897	11.9942	14538.4
P-0059463-T01-XS1	0.710359	5.13286	6221.65
P-0059464-T01-XS1	0.432632	2.70789	3282.3
P-0059465-T01-XS1	0.309914	2.04133	2474.34
P-0059466-T01-XS1	0.561101	3.64	4412.12
P-0059467-T01-XS1	1.60201	39.995	48478.8
P-0059468-T01-XS1	0.704065	5.059	6132.12
P-0059469-T01-XS1	0.562412	3.651	4425.45
P-0059470-T01-XS1	0.957949	9.07714	11002.6
P-0059471-T01-XS1	0.622214	4.19	5078.79
P-0059472-T01-XS1	0.649335	4.46	5406.06
P-0059473-T01-XS1	0.792858	6.20667	7523.23
P-0059477-T04-XS1	-0.112894	0.771091	934.656
P-0059481-T05-XS1	0.437318	2.73727	3317.91
P-0059508-T04-XS1	0.512604	3.2554	3945.94
P-0059523-T01-XS1	1.11177	12.935	15678.8
P-0059524-T01-XS1	1.17998	15.135	18345.5
P-0059525-T01-XS1	-0.323535	0.47475	575.455
P-0059526-T01-XS1	0.660084	4.57176	5541.53
P-0059527-T01-XS1	0.835294	6.84375	8295.45
P-0059528-T01-XS1	0.207596	1.61286	1954.98
P-0059529-T01-XS1	0.643297	4.39842	5331.42
P-0059530-T01-XS1	1.17672	15.0218	18208.2
P-0059532-T01-XS1	2.18937	154.657	187463
P-0059533-T01-XS1	1.44153	27.6394	33502.3
P-0059535-T01-XS1	0.736357	5.4495	6605.45
P-0059536-T01-XS1	0.628209	4.24824	5149.38
P-0059593-T01-XS1	1.05047	11.2322	13614.8
P-0059651-T02-XS1	0.11059	1.29	1563.64
P-0059699-T02-XS1	0.879845	7.58308	9191.61
P-0059799-T01-XS1	0.738833	5.48067	6643.23
P-0059800-T01-XS1	0.327539	2.12588	2576.83
P-0059801-T01-XS1	0.149048	1.40944	1708.42
P-0059802-T01-XS1	1.94616	88.34	107079
P-0059803-T01-XS1	0.926514	8.44333	10234.3
P-0059804-T01-XS1	0.263873	1.836	2225.45
P-0059805-T01-XS1	0.772281	5.91944	7175.08
P-0059806-T01-XS1	0.661924	4.59118	5565.06
P-0059811-T02-XS1	0.308742	2.03583	2467.68
P-0059832-T03-XS1	1.33637	21.6957	26297.8
P-0059847-T01-XS1	0.318705	2.08308	2524.94
P-0059848-T01-XS1	0.583199	3.83	4642.42
P-0059849-T01-XS1	1.49529	31.2814	37916.9
P-0059851-T01-XS1	-0.0232399	0.947895	1148.96
P-0059853-T01-XS1	1.43731	27.3725	33178.8
P-0059855-T01-XS1	0.350356	2.24056	2715.82
P-0059856-T01-XS1	1.64415	44.0711	53419.5
P-0059858-T01-XS1	0.0899051	1.23	1490.91
P-0059859-T01-XS1	0.0974061	1.25143	1516.88
P-0059867-T03-XS1	0.647187	4.438	5379.39
P-0059873-T02-XS1	1.04805	11.17	13539.4
P-0059937-T02-XS1	0.21067	1.62432	1968.87
P-0059992-T02-XS1	0.329271	2.13437	2587.12
P-0060025-T01-XS1	1.19428	15.6416	18959.5
P-0060026-T03-XS1	0.492271	3.1065	3765.45
P-0060066-T01-XS1	0.730176	5.3725	6512.12
P-0060067-T01-XS1	0.242541	1.748	2118.79
P-0060068-T01-XS1	1.2403	17.39	21078.8
P-0060069-T01-XS1	1.31827	20.81	25224.2
P-0060070-T01-XS1	0.7606	5.76235	6984.67
P-0060071-T01-XS1	0.697617	4.98444	6041.75
P-0060072-T01-XS1	0.239962	1.73765	2106.24
P-0060074-T01-XS1	1.47175	29.6314	35916.9
P-0060076-T01-XS1	0.931204	8.535	10345.5
P-0060077-T01-XS1	1.23272	17.0889	20713.9
P-0060078-T01-XS1	0.780717	6.03556	7315.82
P-0060080-T01-XS1	0.550228	3.55	4303.03
P-0060081-T01-XS1	0.38822	2.44467	2963.23
P-0060082-T01-XS1	1.57232	37.3521	45275.3
P-0060083-T01-XS1	0.879669	7.58	9187.88
P-0060085-T01-XS1	0.800488	6.31667	7656.57
P-0060107-T02-XS1	0.886164	7.69421	9326.32
P-0060114-T02-XS1	0.668519	4.66143	5650.22
P-0060138-T02-XS1	0.490219	3.09186	3747.71
P-0060172-T01-XS1	0.74217	5.52294	6694.47
P-0060173-T01-XS1	0.31275	2.05471	2490.55
P-0060174-T01-XS1	1.15564	14.31	17345.5
P-0060175-T01-XS1	0.466868	2.93	3551.52
P-0060176-T01-XS1	1.15564	14.31	17345.5
P-0060177-T01-XS1	0.927769	8.46778	10264
P-0060178-T01-XS1	0.572208	3.73429	4526.41
P-0060179-T01-XS1	1.10868	12.8433	15567.7
P-0060181-T01-XS1	0.676785	4.751	5758.79
P-0060182-T01-XS1	1.36265	23.0489	27938
P-0060183-T01-XS1	0.23147	1.704	2065.45
P-0060205-T02-XS1	-0.0426892	0.906381	1098.64
P-0060244-T02-XS1	1.61408	41.1225	49845.5
P-0060279-T02-XS1	1.06732	11.6767	14153.5
P-0060286-T02-XS1	0.54506	3.508	4252.12
P-0060319-T01-XS1	1.11708	13.0942	15871.8
P-0060320-T01-XS1	0.786167	6.11176	7408.2
P-0060321-T01-XS1	0.297808	1.98522	2406.32
P-0060322-T01-XS1	0.726104	5.32235	6451.34
P-0060323-T01-XS1	0.210408	1.62333	1967.68
P-0060324-T01-XS1	0.151676	1.418	1718.79
P-0060325-T01-XS1	0.696083	4.96688	6020.45
P-0060326-T01-XS1	0.731508	5.389	6532.12
P-0060327-T01-XS1	1.33899	21.8267	26456.6
P-0060328-T01-XS1	0.329271	2.13437	2587.12
P-0060333-T01-XS1	0.601316	3.99316	4840.19
P-0060334-T01-XS1	0.909303	8.11526	9836.68
P-0060335-T01-XS1	0.182557	1.5225	1845.45
P-0060336-T01-XS1	0.612505	4.09737	4966.51
P-0060337-T01-XS1	0.672207	4.70118	5698.4
P-0060338-T01-XS1	1.01953	10.46	12678.8
P-0060339-T01-XS1	0.402949	2.529	3065.45
P-0060340-T01-XS1	0.942646	8.76286	10621.6
P-0060341-T01-XS1	-0.0204516	0.954	1156.36
P-0060342-T01-XS1	0.64516	4.41733	5354.34
P-0060343-T01-XS1	0.262269	1.82923	2217.25
P-0060389-T01-XS1	0.496776	3.13889	3804.71
P-0060422-T03-XS1	0.640978	4.375	5303.03
P-0060463-T01-XS1	0.811862	6.48429	7859.74
P-0060464-T01-XS1	0.329271	2.13437	2587.12
P-0060465-T01-XS1	0.423246	2.65	3212.12
P-0060466-T01-XS1	0.796436	6.258	7585.45
P-0060467-T01-XS1	0.0442457	1.10725	1342.12
P-0060469-T01-XS1	1.06993	11.7471	14239
P-0060470-T01-XS1	0.794139	6.225	7545.45
P-0060471-T01-XS1	0.417804	2.617	3172.12
P-0060472-T01-XS1	0.771159	5.90417	7156.57
P-0060473-T01-XS1	1.79453	62.306	75522.4
[truncated: 2,142 more rows]

## Sheet: Elliott et al. 2025
Sample_ID	Plasma Volume (mL)	GE (Extracted copies)
LIB-02-0001_Baseline	2.801	7956
LIB-02-0001_C2	4.056	44252
LIB-02-0001_POST-OP	3.742	50856
LIB-02-0001_FU1	4.265	9516
LIB-02-0001_FU2	3.089	7748
LIB-02-0005_Baseline	3.572	8008
LIB-02-0005_C2	4.095	23816
LIB-02-0005_C4	3.769	19448
LIB-02-0005_C6	3.742	33488
LIB-02-0005_POST-OP	4.252	15444
LIB-02-0005_FU1	3.115	8840
LIB-02-0005_FU2	4.474	10868
LIB-02-0005_FU3	4.448	9984
LIB-02-0005_FU4	3.599	6448
LIB-02-0006_Baseline	2.984	8528
LIB-02-0006_C2	4.84	138840
LIB-02-0006_C5	3.638	47060
LIB-02-0006_C8	4.644	52624
LIB-02-0006_FU1	3.925	12688
LIB-02-0006_FU2	4.056	6032
LIB-02-0006_FU3	4.906	7124
LIB-02-0010_Baseline	3.86	4472
LIB-02-0010_C2	4.487	9984
LIB-02-0010_C4	4.082	5876
LIB-02-0010_C6	4.853	19500
LIB-02-0010_FU1	3.795	6240
LIB-02-0010_FU2	4.605	4212
LIB-02-0011_Baseline	3.742	6136
LIB-02-0011_C2	4.121	12740
LIB-02-0011_C4	5.258	10400
LIB-02-0011_PRE-OP	4.945	14924
LIB-02-0011_POST-OP	4.357	6084
LIB-02-0011_FU1	4.383	8736
LIB-02-0011_FU2	3.808	10452
LIB-02-0011_FU3	3.572	8268
LIB-02-0012_Baseline	4.5	8060
LIB-02-0012_C2	3.716	15964
LIB-02-0012_C4	5.167	34476
LIB-02-0012_PRE-OP	4.683	19968
LIB-02-0012_POST-OP	4.814	16796
LIB-02-0012_FU1	4.344	17160
LIB-02-0012_FU2	4.514	9360
LIB-02-0012_FU3	4.514	13104
LIB-02-0013_Baseline	2.814	7176
LIB-02-0014_Baseline	3.416	10140
LIB-02-0014_C2	4.54	27560
LIB-02-0014_C4	3.808	23192
LIB-02-0014_C6	4.095	14664
LIB-02-0014_POST-OP	3.586	12376
LIB-02-0015_C2	3.716	20176
LIB-02-0015_C4	3.572	14820
LIB-02-0015_PRE-OP	5.167	24440
LIB-02-0015_POST-OP	4.095	6760
LIB-02-0015_FU1	3.991	9672
LIB-02-0015_FU2	4.474	10036
LIB-02-0016_C2	3.821	14976
LIB-02-0016_C5	2.618	10556
LIB-02-0016_PRE-OP	4.396	13936
LIB-02-0016_POST-OP	2.958	10400
LIB-02-0016_FU1	4.71	21320
LIB-02-0016_FU2	4.971	35516
LIB-02-0016_FU3	5.154	25896
LIB-02-0016_FU4	3.625	70720
LIB-02-0016_FU5	3.886	33124
LIB-02-0016_FU6	3.22	22516
LIB-02-0018_Baseline	3.664	5564
LIB-02-0018_C2	3.782	12636
LIB-02-0018_C5	3.834	15964
LIB-02-0018_C8	3.167	23868
LIB-02-0018_POST-OP	2.279	5252
LIB-02-0018_FU1	4.553	9360
LIB-02-0018_FU2	4.291	7332
LIB-02-0018_FU3	4.71	7956
LIB-02-0018_FU4	3.52	8996
LIB-02-0018_FU5	3.416	9932
LIB-02-0019_Baseline	4.435	8528
LIB-02-0019_C2	4.396	26052
LIB-02-0019_C5	3.337	17264
LIB-02-0019_C8	3.677	8632
LIB-02-0019_POST-OP	3.716	8840
LIB-02-0019_FU1	3.991	12116
LIB-02-0019_FU2	3.742	11440
LIB-02-0019_FU3	4.174	8736
LIB-02-0019_FU4	3.677	23296
LIB-02-0019_FU5	3.729	17056
LIB-02-0020_Baseline	3.311	3328
LIB-02-0020_C2	3.886	9932
LIB-02-0020_C5	4.252	9568
LIB-02-0020_C8	2.671	6812
LIB-02-0020_POST-OP	3.39	3640
LIB-02-0020_FU1	3.677	3276
LIB-02-0020_FU2	4.069	4992
LIB-02-0020_FU3	4.723	12428
LIB-02-0020_FU4	3.664	6968
LIB-02-0020_FU5	4.919	10764
LIB-02-0020_FU6	3.39	4888
LIB-02-0021_Baseline	3.494	3692
LIB-02-0021_C2	2.893	5304
LIB-02-0021_C4	4.997	7540
LIB-02-0021_POST-OP	3.259	5720
LIB-02-0021_FU1	4.37	4628
LIB-02-0021_FU2	4.37	4992
LIB-02-0021_FU3	4.527	5876
LIB-02-0022_Baseline	4.304	17524
LIB-02-0022_C2	3.978	35620
LIB-02-0022_C4	4.71	28860
LIB-02-0022_C6	4.435	19864
LIB-02-0022_POST-OP	4.304	12064
LIB-02-0022_FU1	4.631	19968
LIB-02-0022_FU2	4.657	22516
LIB-02-0022_FU3	3.651	17628
LIB-02-0023_Baseline	3.311	9360
LIB-02-0023_C2	3.886	8892
LIB-02-0023_PRE-OP	3.899	8060
LIB-02-0023_POST-OP	3.481	7280
LIB-02-0023_FU1	4.265	7956
LIB-02-0025_Baseline	3.259	11232
LIB-02-0025_C2	4.121	22828
LIB-02-0025_C4	4.553	12948
LIB-02-0025_C6	4.866	14716
LIB-02-0025_POST-OP	4.226	14196
LIB-02-0025_FU1	4.527	9724
LIB-02-0025_FU2	3.821	6292
LIB-02-0025_FU3	4.579	12272
LIB-02-0025_FU4	3.664	13364
LIB-02-0026_Baseline	2.841	1924
LIB-02-0026_C2	3.886	5044
LIB-02-0026_C5	4.487	14612
LIB-02-0026_C8	3.586	6396
LIB-02-0026_FU1	3.559	3224
LIB-02-0026_FU2	4.592	3588
LIB-02-0026_FU3	4.71	3224
LIB-02-0027_Baseline	3.481	5304
LIB-02-0027_C2	4.448	12376
LIB-02-0027_FU1	4.291	7020
LIB-02-0027_FU2	3.899	4212
LIB-02-0027_FU3	5.023	6396
LIB-02-0027_FU4	4.056	9880
LIB-02-0028_Baseline	3.769	7540
LIB-02-0028_C2	4.121	13832
LIB-02-0028_C5	4.749	13416
LIB-02-0028_C8	4.213	14820
LIB-02-0028_POST-OP	5.389	14612
LIB-02-0028_FU1	2.618	7904
LIB-02-0028_FU2	3.481	8580
LIB-02-0028_FU3	4.344	10712
LIB-02-0029_Baseline	3.755	6552
LIB-02-0029_C2	2.566	21684
LIB-02-0029_C5	4.5	37440
LIB-02-0029_C8	5.729	21372
LIB-02-0029_FU1	4.383	6708
LIB-02-0029_FU2	3.311	12844
LIB-02-0029_FU3	3.664	9672
LIB-02-0029_FU4	4.226	9412
LIB-02-0029_FU5	4.631	6552
LIB-02-0030_Baseline	3.455	2600
LIB-02-0030_C2	3.991	3432
LIB-02-0030_C5	4.696	19396
LIB-02-0030_C8	3.429	8632
LIB-02-0030_POST-OP	4.396	7488
LIB-02-0030_FU1	3.729	3900
LIB-02-0030_FU2	5.023	7332
LIB-02-0030_FU3	3.599	6240
LIB-02-0030_FU4	3.625	10608
LIB-02-0031_Baseline	3.311	4056
LIB-02-0031_C2	3.69	7124
LIB-02-0031_C5	4.448	41392
LIB-02-0031_PRE-OP	3.847	6604
LIB-02-0031_POST-OP	4.148	6292
LIB-02-0031_FU1	2.88	7124
LIB-02-0031_FU2	2.605	4316
LIB-02-0031_FU3	4.004	4992
LIB-02-0031_FU4	3.298	10296
LIB-02-0031_FU5	4.226	14976
LIB-02-0032_Baseline	3.102	7280
LIB-02-0032_C2	4.082	71760
LIB-02-0032_C5	3.952	89440
LIB-02-0032_C8	4.017	12168
LIB-02-0032_POST-OP	2.239	10660
LIB-02-0032_FU1	2.056	5460
LIB-02-0032_FU2	4.723	6916
LIB-02-0032_FU3	4.37	20904
LIB-02-0032_FU4	3.965	13884
LIB-02-0033_Baseline	3.742	4940
LIB-02-0033_C2	4.997	104520
LIB-02-0033_C5	4.435	23140
LIB-02-0033_C8	5.167	22360
LIB-02-0033_POST-OP	3.651	11700
LIB-02-0033_FU1	4.958	14196
LIB-02-0033_FU2	4.017	11180
LIB-02-0033_FU3	4.148	5304
LIB-02-0033_FU4	5.01	9360
LIB-02-0033_FU5	4.069	10348
LIB-02-0035_Baseline	4.357	9412
LIB-02-0035_C3	4.331	11076
LIB-02-0035_FU1	4.396	18096
LIB-02-0035_FU2	3.873	13780
LIB-02-0035_FU3	3.873	7280
LIB-02-0035_FU4	4.134	12272
LIB-02-0035_FU5	4.893	12220
LIB-02-0035_FU6	3.625	13624
LIB-02-0036_Baseline	2.671	8060
LIB-02-0036_C2	3.847	16380
LIB-02-0036_C5	2.906	12532
LIB-02-0036_POST-OP	3.769	7488
LIB-02-0036_FU1	3.128	5408
LIB-02-0036_FU2	4.409	5512
LIB-02-0036_FU3	3.455	8008
LIB-02-0036_FU4	3.193	14456
LIB-02-0037_Baseline	3.337	14820
LIB-02-0037_C3	4.553	20488
LIB-02-0037_POST-OP	4.409	14092
LIB-02-0037_FU1	4.474	11700
LIB-02-0037_FU2	3.925	10764
LIB-02-0037_FU3	4.383	10348
LIB-02-0037_FU4	3.599	7332
LIB-02-0038_Baseline	2.658	6032
LIB-02-0038_POST-OP	3.742	8892
LIB-02-0039_Baseline	3.808	5824
LIB-02-0039_C2	5.298	62920
LIB-02-0039_C5	4.2	36192
LIB-02-0039_POST-OP	3.795	9048
LIB-02-0039_FU1	4.37	12844
LIB-02-0039_FU2	4.435	10348
LIB-02-0039_FU3	4.37	13676
LIB-02-0039_FU4	4.605	11388
LIB-02-0039_FU5	4.239	16328
LIB-02-0041_Baseline	3.05	5668
LIB-02-0041_C2	4.84	12168
LIB-02-0041_C5	4.03	23296
LIB-02-0041_C8	4.357	10348
LIB-02-0041_PRE-OP	4.383	8580
LIB-02-0041_POST-OP	4.252	7124
LIB-02-0041_FU1	5.076	10868
LIB-02-0041_FU2	4.435	9620
LIB-02-0041_FU3	3.821	9724
LIB-02-0042_Baseline	4.187	15756
LIB-02-0042_C2	3.991	25116
LIB-02-0042_C5	3.965	86840
LIB-02-0042_POST-OP	3.886	17576
LIB-02-0042_FU1	4.095	10764
LIB-02-0042_FU2	3.899	15964
LIB-02-0042_FU3	3.938	12220
LIB-02-0044_Baseline	3.938	2600
LIB-02-0044_C2	4.5	3380
LIB-02-0044_C5	4.409	7748
LIB-02-0044_C8	4.357	18200
LIB-02-0044_PRE-OP	4.945	6032
LIB-02-0044_POST-OP	3.22	2600
LIB-02-0044_FU1	3.599	3588
LIB-02-0044_FU2	4.069	8892
LIB-02-0044_FU3	3.899	8060
LIB-02-0044_FU4	4.396	10764
LIB-02-0044_FU5	4.2	9308
LIB-02-0044_FU6	3.651	7332
LIB-02-0045_Baseline	3.559	7956
LIB-02-0045_C2	4.592	19240
LIB-02-0045_C4	4.827	22724
LIB-02-0045_PRE-OP	4.121	15652
LIB-02-0045_FU1	5.285	11232
LIB-02-0046_Baseline	3.703	3952
LIB-02-0046_C2	4.461	7644
LIB-02-0046_C4	3.507	10192
LIB-02-0046_PRE-OP	2.945	2964
LIB-02-0046_POST-OP	3.978	3640
LIB-02-0046_FU1	4.226	14872
LIB-02-0046_FU2	4.84	30524
LIB-02-0046_FU3	4.54	9828
LIB-02-0048_Baseline	3.154	16952
LIB-02-0048_C2	3.69	41496
LIB-02-0048_C5	4.893	80080
LIB-02-0048_C8	4.357	14248
LIB-02-0048_PRE-OP	4.383	22412
LIB-02-0048_FU1	3.612	12532
LIB-02-0048_FU2	3.572	25272
LIB-02-0048_FU3	4.657	61880
LIB-02-0048_FU4	3.468	15080
LIB-02-0048_FU5	4.331	13780
LIB-02-0048_FU6	3.18	13052
LIB-02-0051_Baseline	4.683	12896
LIB-02-0051_C2	4.134	10088
LIB-02-0051_C5	4.069	46124
LIB-02-0051_C8	4.148	22932
LIB-02-0051_POST-OP	4.317	10400
LIB-02-0051_FU1	4.54	13156
LIB-02-0051_FU2	3.115	7696
LIB-02-0053_Baseline	3.586	4576
LIB-02-0053_C2	3.507	11336
LIB-02-0053_C5	4.108	13936
LIB-02-0053_C8	3.965	13728
LIB-02-0053_PRE-OP	4.082	13624
LIB-02-0053_POST-OP	3.991	11960
LIB-02-0053_FU1	3.416	7176
LIB-02-0053_FU2	4.004	32760
LIB-02-0053_FU3	4.396	10972
LIB-02-0053_FU4	3.455	5096
LIB-02-0054_Baseline	3.037	4628
LIB-02-0055_Baseline	3.938	4056
LIB-02-0055_C2	3.729	5824
LIB-02-0055_C5	4.317	19448
LIB-02-0055_PRE-OP	3.782	52416
LIB-02-0055_POST-OP	4.67	8788
LIB-02-0055_FU1	4.762	14664
LIB-02-0056_Baseline	3.912	11388
LIB-02-0056_C2	3.625	21112
LIB-02-0056_C5	4.291	27092
LIB-02-0056_C8	4.017	49868
LIB-02-0056_PRE-OP	4.174	11336
LIB-02-0056_POST-OP	4.2	17732
LIB-02-0056_FU1	4.331	13676
LIB-02-0056_FU2	3.912	18252
LIB-02-0056_FU3	2.762	10036
LIB-02-0058_Baseline	3.769	7956
LIB-02-0058_C3	4.618	11856
LIB-02-0058_C5	3.886	12792
LIB-02-0058_C8	3.978	7124
LIB-02-0058_FU1	4.265	6916
LIB-02-0059_Baseline	3.18	4784
LIB-02-0059_C2	4.54	15028
LIB-02-0059_C5	4.344	36972
LIB-02-0059_PRE-OP	4.056	13884
LIB-02-0059_FU1	4.187	12740
LIB-02-0059_FU2	4.67	14872
LIB-02-0059_FU3	4.317	6812
LIB-02-0060_Baseline	3.965	18148
LIB-02-0060_C2	2.906	45656
LIB-02-0060_C5	4.71	21580
LIB-02-0060_C8	3.128	12688
LIB-02-0060_POST-OP	4.134	11648
LIB-02-0060_FU1	3.455	11596
LIB-02-0060_FU2	4.893	16952
LIB-02-0061_Baseline	3.899	12480
LIB-02-0061_C2	4.03	21736
LIB-02-0061_C5	4.422	20020
LIB-02-0061_C8	3.533	8736
LIB-02-0061_PRE-OP	3.52	14976
LIB-02-0061_POST-OP	4.67	26676
LIB-02-0061_FU1	3.337	16588
LIB-02-0061_FU2	3.494	5720
LIB-02-0061_FU3	4.527	4732
LIB-02-0062_Baseline	3.69	22464
LIB-02-0062_C3	4.056	123240
LIB-02-0062_C5	4.696	323960
LIB-02-0062_C7	4.801	159120
LIB-02-0062_POST-OP	4.762	145600
LIB-02-0062_FU1	4.683	12584
LIB-02-0064_Baseline	3.938	10972
LIB-02-0064_C2	2.762	77480
LIB-02-0064_C5	4.618	193440
LIB-02-0064_PRE-OP	4.344	49504
LIB-02-0064_POST-OP	4.174	12896
LIB-02-0064_FU1	4.161	14664
LIB-02-0064_FU2	4.265	24388
LIB-02-0064_FU3	3.912	20228
LIB-02-0064_FU4	3.795	16380
LIB-02-0065_Baseline	3.416	5720
LIB-02-0065_C2	3.991	32084
LIB-02-0065_C5	4.2	29328
LIB-02-0065_C8	4.553	9880
LIB-02-0065_FU1	4.801	15496
LIB-02-0065_FU2	2.527	6292
LIB-02-0065_FU3	3.18	6292
LIB-02-0065_FU4	3.912	12740
LIB-02-0065_FU5	3.533	6708
LIB-02-0066_Baseline	3.037	13260
LIB-02-0066_C2	4.409	20436
LIB-02-0066_C5	3.847	31564
LIB-02-0066_C8	3.599	296400
LIB-02-0066_POST-OP	4.383	23712
LIB-02-0066_FU1	5.245	35568
LIB-02-0066_FU2	4.396	21476
LIB-02-0066_FU3	3.167	10660
LIB-02-0067_Baseline	3.651	2600
LIB-02-0067_C2	4.409	8424
LIB-02-0067_C8	4.958	10192
LIB-02-0067_POST-OP	4.252	7176
LIB-02-0067_FU1	4.357	8476
LIB-02-0067_FU2	4.383	18980
LIB-02-0068_Baseline	2.318	7280
LIB-02-0068_C2	4.291	18720
LIB-02-0068_C4	4.03	19916
LIB-02-0068_POST-OP	5.245	16172
LIB-02-0068_FU1	3.677	10556
LIB-02-0068_FU2	4.383	11804
LIB-02-0068_FU3	4.043	13520
LIB-02-0069_Baseline	3.834	7280
LIB-02-0069_C2	4.487	107120
LIB-02-0069_C6	3.207	40976
LIB-02-0069_C8	2.801	12376
LIB-02-0069_PRE-OP	4.435	13104
LIB-02-0069_FU1	4.54	12792
LIB-02-0069_FU2	3.455	4992
LIB-02-0071_Baseline	4.03	19968
LIB-02-0071_C2	4.017	60164
LIB-02-0071_C5	4.592	57512
LIB-02-0071_C6	3.925	29952
LIB-02-0071_FU1	4.082	38584
LIB-02-0071_FU2	4.252	31148
LIB-02-0072_Baseline	2.697	7904
LIB-02-0072_C2	3.546	25532
LIB-02-0072_C5	2.932	15912
LIB-02-0072_PRE-OP	4.461	29224
LIB-02-0072_FU1	4.187	15392
LIB-02-0073_Baseline	3.952	1508
LIB-02-0073_C2	4.2	3848
LIB-02-0073_C5	4.644	14872
LIB-02-0073_PRE-OP	4.644	14560
LIB-02-0074_Baseline	4.592	5980
LIB-02-0074_C2	4.174	19708
LIB-02-0074_C5	4.095	11128
LIB-02-0074_PRE-OP	5.036	12740
LIB-02-0074_FU1	4.409	7072
LIB-02-0074_FU2	3.899	7072
LIB-02-0076_Baseline	3.664	7280
LIB-02-0076_C2	2.919	5304
LIB-02-0076_C5	4.631	41704
LIB-02-0076_C8	5.18	18408
LIB-02-0076_FU1	4.174	11960
LIB-02-0076_FU2	3.847	13000
LIB-02-0077_Baseline	3.703	6604
LIB-02-0077_C2	3.599	9256
LIB-02-0077_PRE-OP	4.631	9048
LIB-02-0077_POST-OP	4.487	6864
LIB-02-0077_FU1	3.363	4836
LIB-02-0077_FU2	3.991	6084
LIB-02-0077_FU3	3.481	8320
LIB-02-0078_Baseline	3.559	7488
LIB-02-0078_C3	3.991	12272
LIB-02-0078_C4	4.317	31980
LIB-02-0078_PRE-OP	3.69	7540
LIB-02-0079_Baseline	4.213	2756
LIB-02-0079_C4	4.37	884
LIB-02-0079_POST-OP	4.213	7332
LIB-02-0079_FU1	4.317	4004
LIB-02-0081_Baseline	3.285	9048
LIB-02-0081_C2	3.651	26364
LIB-02-0081_PRE-OP	4.435	21684
LIB-02-0081_FU1	3.991	10504
LIB-02-0083_Baseline	4.148	5980
LIB-02-0083_C2	4.291	32344
LIB-02-0083_C5	4.971	21528
LIB-02-0083_FU1	4.148	50804
LIB-02-0084_Baseline	4.226	7072
LIB-02-0084_C2	4.148	21268
LIB-02-0084_C5	4.657	15756
LIB-02-0084_C8	4.37	14352
LIB-02-0084_PRE-OP	4.004	13988
LIB-02-0084_FU1	4.252	47736
LIB-02-0084_FU2	4.304	10712
LIB-02-0085_Baseline	4.252	5772
LIB-02-0085_C5	3.167	6760
LIB-02-0085_PRE-OP	4.788	13416
LIB-02-0087_Baseline	3.729	29172
LIB-02-0087_C2	4.265	111800
LIB-02-0087_C5	4.5	134680
LIB-02-0087_PRE-OP	4.095	72280
LIB-02-0087_FU1	4.069	22100
LIB-02-0088_Baseline	2.723	4316
LIB-02-0088_C2	4.239	25792
LIB-02-0088_C5	4.592	35620
LIB-02-0088_PRE-OP	3.821	29016
LIB-02-0088_POST-OP	3.69	5356
LIB-02-0088_FU1	3.586	12272
LIB-02-0088_FU2	3.572	9776
LIB-02-0089_Baseline	3.638	14300
LIB-02-0089_C3	4.331	12116
LIB-02-0090_Baseline	4.095	4940
LIB-02-0090_C2	3.925	17108
LIB-02-0091_Baseline	2.932	4732
LIB-02-0091_C2	4.03	7852
LIB-02-0091_C5	5.01	9360
LIB-02-0091_FU1	3.978	9204
LIB-02-0091_FU2	4.121	6084
LIB-02-0091_FU3	4.108	6344
LIB-02-0092_Baseline	4.357	4732
LIB-02-0092_C2	4.004	272480
LIB-02-0092_C5	4.37	315120
LIB-02-0092_PRE-OP	2.618	82680
LIB-02-0092_FU1	4.121	8008
LIB-02-0092_FU2	4.148	5928
LIB-02-0092_FU3	3.912	4680
LIB-02-0092_FU4	3.533	5252
LIB-02-0093_Baseline	3.742	7748
LIB-02-0093_C2	4.448	37544
LIB-02-0093_PRE-OP	4.239	24596
LIB-02-0094_Baseline	3.899	5980
LIB-02-0094_C2	5.154	19240
LIB-02-0094_FU1	3.965	8008
LIB-02-0094_FU2	3.978	9204
LIB-02-0094_FU3	4.187	11960
LIB-02-0095_Baseline	3.938	7436
LIB-02-0095_C2	3.076	13572
LIB-02-0095_C5	4.2	19760
LIB-02-0095_FU1	3.899	10816
LIB-02-0096_Baseline	3.468	6656
LIB-02-0096_C2	4.566	7748
LIB-02-0096_C5	4.592	17940
LIB-02-0096_PRE-OP	3.69	14768
LIB-02-0096_FU1	3.664	17368
LIB-02-0096_FU2	3.925	11128
LIB-02-0097_Baseline	4.514	3640
LIB-02-0097_C2	4.749	8216
LIB-02-0098_Baseline	4.226	1633
LIB-02-0098_C2	4.474	1612
LIB-02-0098_C5	4.278	4295
LIB-02-0098_PRE-OP	4.148	3484
LIB-02-0098_FU1	4.213	2205
LIB-02-0098_FU2	3.912	2028
LIB-02-0098_FU3	4.069	1706
LIB-02-0099_Baseline	4.304	2860
LIB-02-0099_C3	4.879	13208
LIB-02-0099_C4	4.2	12480
LIB-02-0099_C5	4.67	12220
LIB-02-0099_FU1	4.226	4524
LIB-02-0099_FU2	3.925	2860
LIB-02-0100_Baseline	4.527	13520
LIB-02-0100_C2	4.618	114400
LIB-02-0100_C5	3.494	25220
LIB-02-0100_FU1	3.938	14976
LIB-02-0101_Baseline	4.683	5512
LIB-02-0101_C2	4.54	9412
LIB-02-0101_C5	3.86	32604
LIB-02-0101_FU1	3.651	6968
LIB-02-0101_FU2	4.278	4160
LIB-02-0102_Baseline	4.2	4212
LIB-02-0102_C2	3.938	10712
LIB-02-0102_C5	3.533	20592
LIB-02-0102_FU1	2.932	7852
LIB-02-0102_FU2	4.108	14248
LIB-02-0103_C2	4.879	32084
LIB-02-0103_FU1	4.213	12116
LIB-02-0103_FU2	4.919	6344
LIB-02-0103_FU3	3.533	12740
LIB-02-0104_Baseline	3.86	15132
LIB-02-0104_C2	4.213	18148
LIB-02-0104_FU1	3.625	8944
LIB-02-0104_FU2	4.03	26572
LIB-02-0107_Baseline	4.657	7228
LIB-02-0107_FU1	4.304	21008
LIB-02-0107_FU2	4.422	8788
LIB-02-0108_Baseline	4.213	5824
LIB-02-0108_FU1	4.331	8008
LIB-02-0108_FU2	4.252	7592
LIB-02-0108_FU3	4.579	11700
LIB-02-0108_FU4	4.095	11752
LIB-02-0109_Baseline	4.03	4108
LIB-02-0110_Baseline	4.409	9360
LIB-02-0110_FU1	3.952	9412
LIB-02-0110_FU2	3.952	9724
LIB-02-0111_Baseline	2.945	4680
LIB-02-0111_C2	4.017	55952
LIB-02-0111_C5	3.965	21528
LIB-02-0111_FU1	2.749	3484
LIB-02-0111_FU2	4.527	7072
LIB-02-0112_Baseline	4.304	19968
LIB-02-0112_C2	2.919	11804
LIB-02-0112_C5	3.481	5616
LIB-02-0112_PRE-OP	3.481	7072
LIB-02-0112_POST-OP	3.363	20592
LIB-02-0113_Baseline	4.278	7228
LIB-02-0113_C2	3.494	26260
LIB-02-0113_C5	4.043	9048
LIB-02-0113_PRE-OP	3.612	17992
LIB-02-0113_POST-OP	4.344	14508
LIB-02-0113_FU1	4.723	16640
LIB-02-0113_FU2	3.416	12168
LIB-02-0114_Baseline	4.108	10764
LIB-02-0114_C2	3.729	12064
LIB-02-0114_C3	3.35	9568
LIB-02-0114_POST-OP	3.952	10244
LIB-02-0114_FU1	3.664	34476
LIB-02-0114_FU2	4.043	7488
LIB-02-0115_Baseline	4.121	3640
LIB-02-0115_POST-OP	4.357	5408
LIB-02-0115_FU1	4.579	10556
LIB-02-0116_Baseline	4.291	11076
LIB-02-0116_C2	4.396	64480
LIB-02-0116_C6	3.298	34268
LIB-02-0116_POST-OP	4.317	11648
LIB-02-0116_FU1	4.435	26052
LIB-02-0116_FU2	4.017	17368
LIB-02-0116_FU3	4.291	19240
LIB-02-0117_Baseline	4.043	19656
LIB-02-0117_C2	4.148	41496
LIB-02-0117_C5	3.925	97760
LIB-02-0117_PRE-OP	4.304	19084
LIB-02-0117_POST-OP	4.017	25740
LIB-02-0118_Baseline	4.265	7332
LIB-02-0118_C2	3.664	19760
LIB-02-0118_C4	3.978	33956
LIB-02-0118_PRE-OP	3.978	8996
LIB-02-0118_POST-OP	3.742	10972
LIB-02-0118_FU1	4.54	15808
LIB-02-0120_C5	3.416	22048
LIB-02-0120_C8	4.056	11752
LIB-02-0120_FU1	3.86	16952
LIB-02-0121_Baseline	3.899	9360
LIB-02-0121_C2	3.782	132600
LIB-02-0121_C6	3.259	69680
LIB-02-0121_POST-OP	4.017	12272
LIB-02-0121_FU1	4.161	14404
LIB-02-0122_Baseline	4.056	22620
LIB-02-0122_C2	3.938	141440
LIB-02-0124_Baseline	4.304	3640
LIB-02-0124_C2	3.795	31876
LIB-02-0124_C4	3.363	13936
LIB-02-0124_FU1	3.507	4836
LIB-02-0124_FU2	4.03	364
LIB-02-0125_Baseline	3.769	10036
LIB-02-0125_C2	3.533	34892
LIB-02-0125_C4	3.742	43576
LIB-02-0125_PRE-OP	3.965	12428
LIB-02-0125_POST-OP	3.808	8892
LIB-02-0126_Baseline	3.978	8268
LIB-02-0126_C2	3.925	48256
LIB-02-0126_C5	4.461	13000
LIB-02-0126_POST-OP	3.742	9828
LIB-02-0126_FU1	4.095	13572
LIB-02-0126_FU2	4.056	9048
LIB-02-0127_Baseline	3.729	10296
LIB-02-0127_C2	3.481	21112
LIB-02-0127_C5	4.396	8112
LIB-02-0127_POST-OP	4.357	8216
LIB-02-0127_FU1	4.814	8944
LIB-02-0127_FU2	3.912	9360
LIB-02-0127_FU3	4.095	11284
LIB-02-0128_Baseline	3.978	17992
LIB-02-0128_C2	4.187	23608
LIB-02-0128_C5	4.422	10920
LIB-02-0128_FU1	3.965	7280
LIB-02-0128_FU2	4.239	4472
LIB-02-0128_FU3	3.35	13312
LIB-02-0130_Baseline	3.912	5200
LIB-02-0130_C2	4.134	9308
LIB-02-0130_C5	3.795	19240
LIB-02-0130_POST-OP	3.546	3484
LIB-02-0130_FU1	2.71	4680
LIB-02-0130_FU2	4.161	5564
LIB-02-0151_Baseline	2.854	12896
LIB-02-0151_C2	3.193	46280
LIB-02-0151_C5	4.383	38844
LIB-02-0155_Baseline	3.664	8060
LIB-02-0155_C2	3.39	21684
LIB-02-0155_C5	4.344	21684
LIB-02-0155_POST-OP	4.644	28808
LIB-02-0155_FU1	3.742	9724
PLIB-02-0001_Baseline	3.755	7332
PLIB-02-0001_C5	4.239	10348
PLIB-02-0001_PRE-OP	4.004	5408
PLIB-02-0001_FU1	3.52	4108
PLIB-02-0002_Baseline	3.821	5928
PLIB-02-0002_C2	3.455	27144
PLIB-02-0002_C4	3.978	21060
PLIB-02-0002_C6	3.965	19344
PLIB-02-0004_Baseline	3.481	4784
PLIB-02-0005_Baseline	2.723	2912
PLIB-02-0005_C2	3.193	5200
PLIB-02-0005_C5	3.429	9568
PLIB-02-0005_PRE-OP	4.357	7228
PLIB-02-0006_Baseline	3.128	9360
PLIB-02-0006_C2	2.631	26832
PLIB-02-0006_C3	2.932	22776
PLIB-02-0008_Baseline	2.984	6136
PLIB-02-0008_C2	3.808	11232
PLIB-02-0008_C5	4.187	35672
PLIB-02-0010_Baseline	2.318	3692
PLIB-02-0011_Baseline	3.625	7488
PLIB-02-0011_C2	3.991	12896
PLIB-02-0011_C4	3.455	11804
PLIB-02-0014_C2	4.082	8840
PLIB-02-0014_PRE-OP	3.259	26832
PLIB-02-0014_FU1	3.076	4732
PLIB-02-0014_FU2	3.35	7696
PLIB-02-0025_Baseline	3.546	11908
PLIB-02-0027_Baseline	3.298	9256
PLIB-02-0027_C2	2.997	8996
PLIB-02-0027_C5	3.742	13676
PLIB-02-0030_Baseline	3.481	20696
PLIB-02-0032_Baseline	3.69	18460
PLIB-02-0041_Baseline	2.906	11336
PLIB-02-0041_C5	3.468	21476

## Sheet: Widman et al. 2024
Sample_ID	Total Mass (ng)	Total Mass (ng/4 mL)	GE/4 mL
CRC 1	5.34	21.36	6473
CRC 1	12	48	14545
CRC 10	28.32	113.28	34327
CRC 10	38.4	153.6	46545
CRC 11	13.65	54.6	16545
CRC 11	16.83	67.32	20400
CRC 12	7.47	29.88	9055
CRC 12	8.3	33.2	10061
CRC 13	51	204	61818
CRC 13	87.6	350.4	106182
CRC 14	11.94	47.76	14473
CRC 14	23.43	93.72	28400
CRC 15	17.88	71.52	21673
CRC 15	65.4	261.6	79273
CRC 16	34.8	139.2	42182
CRC 16	90	360	109091
CRC 17	7.38	29.52	8945
CRC 17	8.73	34.92	10582
CRC 18	9.06	36.24	10982
CRC 18	28.47	113.88	34509
CRC 19	5.97	23.88	7236
CRC 19	8.73	34.92	10582
CRC 2	16.38	65.52	19855
CRC 2	18.27	73.08	22145
CRC 3	11.7	46.8	14182
CRC 3	123	492	149091
CRC 4	17.61	70.44	21345
CRC 4	17.67	70.68	21418
CRC 5	12.57	50.28	15236
CRC 5	29.7	118.8	36000
CRC 6	5.61	22.44	6800
CRC 6	9.33	37.32	11309
CRC 7	96.9	387.6	117455
CRC 7	213.6	854.4	258909
CRC 8	6.57	26.28	7964
CRC 8	15.54	62.16	18836
CRC 9	9.93	39.72	12036
CRC 9	81.9	327.6	99273
CTRL-01	2.67	10.68	3236
CTRL-03	8.25	33	10000
CTRL-04	9.6	38.4	11636
CTRL-05	4.86	19.44	5891
CTRL-06	17.83	71.32	21612
CTRL-07	22.68	90.72	27491
CTRL-08	15.96	63.84	19345
CTRL-09	34.8	139.2	42182
CTRL-10	7.5	30	9091
CTRL-11	35.4	141.6	42909
CTRL-12	24.06	96.24	29164
CTRL-13	33.9	135.6	41091
CTRL-15	24.6	98.4	29818
CTRL-16	105	420	127273
CTRL-17	17.28	69.12	20945
CTRL-19	46.5	186	56364
CTRL-20	30.3	121.2	36727
CTRL-201	4.7642	19.0568	5775
CTRL-204	7.4168	29.6672	8990
CTRL-205	8.174	32.696	9908
CTRL-206	10.989	43.956	13320
CTRL-207	12.818	51.272	15537
CTRL-208	15.6354	62.5416	18952
CTRL-209	13.2158	52.8632	16019
CTRL-210	16.2708	65.0832	19722
CTRL-211	16.632	66.528	20160
CTRL-212	14.4356	57.7424	17498
CTRL-213	9.06	36.24	10982
CTRL-214	10.38	41.52	12582
CTRL-215	12.3004	49.2016	14910
CTRL-216	17.388	69.552	21076
CTRL-217	6.4272	25.7088	7791
CTRL-219	7.623	30.492	9240
CTRL-22	16.56	66.24	20073
CTRL-220	16.8636	67.4544	20441
CTRL-221	13.623	54.492	16513
CTRL-222	4.284	17.136	5193
CTRL-223	18.0056	72.0224	21825
CTRL-224	15.2796	61.1184	18521
CTRL-225	7.6956	30.7824	9328
CTRL-226	7.5922	30.3688	9203
CTRL-227	13.166	52.664	15959
CTRL-228	8.0064	32.0256	9705
CTRL-229	21.3756	85.5024	25910
CTRL-23	23.94	95.76	29018
CTRL-230	13.348	53.392	16179
CTRL-231	10.962	43.848	13287
CTRL-232	14.508	58.032	17585
CTRL-233	11.2464	44.9856	13632
CTRL-234	8.0934	32.3736	9810
CTRL-235	7.98	31.92	9673
CTRL-236	13.8	55.2	16727
CTRL-237	32.508	130.032	39404
CTRL-238	13.786	55.144	16710
CTRL-24	25.29	101.16	30655
CTRL-25	42.9	171.6	52000
CTRL-26	29.7	118.8	36000
CTRL-27	22.86	91.44	27709
CTRL-28	18.66	74.64	22618
CTRL-29	28.77	115.08	34873
CTRL-30	357	1428	432727
CTRL-31	8.73	34.92	10582
CTRL-32	9.27	37.08	11236
CTRL-33	10.1	40.4	12242
CTRL-34	9.78	39.12	11855
CTRL-35	22.62	90.48	27418
CTRL-36	23.7	94.8	28727
CTRL-37	75.6	302.4	91636
CTRL-38	41.7	166.8	50545
HiSeq PON- 1	143.1	572.4	173455
HiSeq PON- 2	42	168	50909
HiSeq PON- 3	31.5	126	38182
HiSeq PON- 4	25.62	102.48	31055
HiSeq PON- 5	9.8	39.2	11879
HiSeq PON- 6	19.525	78.1	23667
HiSeq PON- 7	33.5	134	40606
HiSeq PON- 8	5.475	21.9	6636
MEL-01_A	20.5344	82.1376	24890
MEL-01_B	10.803	43.212	13095
MEL-01_C	686.845	2747.38	832539
MEL-01_D	18.205	72.82	22067
MEL-01_E	25.5394	102.158	30957
MEL-02_B	8067.84	32271.4	9779203
MEL-02_C	9.972	39.888	12087
MEL-04_A	572.401	2289.6	693820
MEL-04_B	10.64	42.56	12897
MEL-04_C	17.728	70.912	21488
MEL-04_D	1168.73	4674.9	1416637
MEL-05_B	6.832	27.328	8281
MEL-05_C	37.944	151.776	45993
MEL-05_D	8528.98	34115.9	10338159
MEL-11_B	9032.75	36131	10948788
MEL-11_C	12.7699	51.0796	15479
MEL-12_A	15.125	60.5	18333
MEL-12_C	20.5884	82.3536	24956
MEL-12_C mixing	20.5884	82.3536	24956
MEL-132_A	14.4384	57.7536	17501
MEL-132_C	33.794	135.176	40962
MEL-132_D	30.847	123.388	37390
MEL-132_G	43.47	173.88	52691
MEL-133_A	34.348	137.392	41634
MEL-133_C	25.5394	102.158	30957
MEL-137_B	33.759	135.036	40920
MEL-140_H	26.845	107.38	32539
MEL-141_A	33.759	135.036	40920
MEL-154_G	19.332	77.328	23433
MEL-155_A	4.428	17.712	5367
MEL-16_A	812.8	3251.2	985212
MEL-16_B	6.371	25.484	7722
MEL-16_C	10.2672	41.0688	12445
MEL-17_B	8.856	35.424	10735
MEL-17_C	13.3837	53.5348	16223
MEL-18_A	5.4514	21.8056	6608
MEL-18_B	10233.4	40933.5	12404089
MEL-18_C	6.104	24.416	7399
MEL-20_B	10.89	43.56	13200
MEL-20_C	6888.58	27554.3	8349795
MEL-25_A	23.375	93.5	28333
MEL-25_B	1997.13	7988.52	2420764
MEL-25_C	14.9492	59.7968	18120
MEL-25_D	12.4764	49.9056	15123
MEL-26_A	984.697	3938.79	1193573
MEL-26_B	11.6896	46.7584	14169
MEL-26_C	4.8198	19.2792	5842
MEL-32_A	5.94	23.76	7200
MEL-32_B	7.704	30.816	9338
MEL-32_C	9.5472	38.1888	11572
MEL-34_A	2672.76	10691.1	3239713
MEL-34_B	4.56	18.24	5527
MEL-34_C	9.6248	38.4992	11666
MEL-35_A	88.128	352.512	106822
MEL-35_B	66.42	265.68	80509
MEL-36_A	5.092	20.368	6172
MEL-36_B	11.178	44.712	13549
MEL-36_C	5.2768	21.1072	6396
MEL-38_A	1100.9	4403.6	1334424
MEL-38_B	8.6093	34.4372	10436
MEL-38_C	10.3584	41.4336	12556
MEL-40_A	1007.89	4031.57	1221689
MEL-40_B	18.865	75.46	22867
MEL-40_C	20.976	83.904	25425
MEL-41_A	1939.09	7756.37	2350416
MEL-41_B	19.9985	79.994	24241
MEL-41_C	10.6172	42.4688	12869
MEL-42_A	5.6368	22.5472	6832
MEL-42_B	7.616	30.464	9232
MEL-43_A	86.72	346.88	105115
MEL-43_C	1586.39	6345.57	1922900
MEL-43_D	18.9886	75.9544	23016
MEL-44_A	2057.6	8230.42	2494065
MEL-44_B	55.826	223.304	67668
MEL-44_C	7.261	29.044	8801
MEL-45_A	4.8416	19.3664	5869
MEL-45_B	4.08	16.32	4945
MEL-45_C	13.86	55.44	16800
MEL-46_A	5.8752	23.5008	7121
MEL-46_B	6.2408	24.9632	7565
MEL-46_C	3.7122	14.8488	4500
MEL-48_A	2253.42	9013.69	2731421
MEL-48_B	5.5952	22.3808	6782
MEL-48_C	13.35	53.4	16182
MEL-50_A	5.17888	20.7155	6277
MEL-50_B	4.2588	17.0352	5162
MEL-50_C	4.09088	16.3635	4959
NSCLC-101	11.76	47.04	14255
NSCLC-102	11.55	46.2	14000
NSCLC-103	6.57	26.28	7964
NSCLC-104	5.16	20.64	6255
NSCLC-104	12.68	50.72	15370
NSCLC-105	12.99	51.96	15745
NSCLC-106	3.66	14.64	4436
NSCLC-106	8.48	33.92	10279
NSCLC-107	14.04	56.16	17018
NSCLC-108	19.41	77.64	23527
NSCLC-109	12.15	48.6	14727
NSCLC-110	5.82	23.28	7055
NSCLC-110	6.63	26.52	8036
NSCLC-111	1.38	5.52	1673
NSCLC-111	2.061	8.244	2498
NSCLC-112	9.81	39.24	11891
NSCLC-112	19.17	76.68	23236
NSCLC-113	7.2	28.8	8727
NSCLC-114	5.82	23.28	7055
NSCLC-114	7.26	29.04	8800
NSCLC-115	8.97	35.88	10873
NSCLC-115	10.17	40.68	12327
NSCLC-116	10.17	40.68	12327
NSCLC-117	276.6	1106.4	335273
NSCLC-118	6.09	24.36	7382
NSCLC-118	10.56	42.24	12800
NSCLC-119	9.51	38.04	11527
NSCLC-119	13.14	52.56	15927
NSCLC-120	8.43	33.72	10218
NSCLC-120	12.45	49.8	15091
NSCLC-121	6.33	25.32	7673
NSCLC-122	7.26	29.04	8800
NSCLC-122	22.71	90.84	27527
NSCLC-123	5.01	20.04	6073
NSCLC-123	6.27	25.08	7600
NSCLC-124	40.8	163.2	49455
NSCLC-125	4.72	18.88	5721
NSCLC-125	7.86	31.44	9527
NSCLC-126	4.11	16.44	4982
NSCLC-126	6.57	26.28	7964
NSCLC-127	9.57	38.28	11600
NSCLC-127	41.7	166.8	50545
NSCLC-128	9.57	38.28	11600
NSCLC-128	23.19	92.76	28109
NSCLC-129	35.7	142.8	43273
NSCLC-130	12.72	50.88	15418
NSCLC-132	0.536	2.144	650
NSCLC-132	0.648	2.592	785
NSCLC-133	13.95	55.8	16909
NSCLC-134	49.2	196.8	59636
NSCLC-135	10.53	42.12	12764
NSCLC-135	16.8	67.2	20364
NSCLC-136	16.68	66.72	20218
NSCLC-137	11.13	44.52	13491
NSCLC-137	11.4	45.6	13818
NSCLC-138	6.96	27.84	8436
NSCLC-138	13.77	55.08	16691
NSCLC-139	2.139	8.556	2593
NSCLC-139	13.74	54.96	16655
NSCLC-18_A	13.416	53.664	16262
NSCLC-18_C	5.875	23.5	7121
NSCLC-18_D	4.977	19.908	6033
NSCLC-18_E	5.451	21.804	6607
NSCLC-206	156.902	627.607	190184
NSCLC-230	37.8	151.2	45818
NSCLC-231	16.39	65.56	19867
NSCLC-234	38.64	154.56	46836
NSCLC-236	100.34	401.36	121624
NSCLC-24_A	15.812	63.248	19166
NSCLC-24_B	16.348	65.392	19816
NSCLC-24_E	4.862	19.448	5893
NSCLC-26_A	10.36	41.44	12558
NSCLC-26_C	25.6964	102.786	31147
NSCLC-26_D	19.929	79.716	24156
NSCLC-26_E	14.3136	57.2544	17350
NSCLC-27_A	6.426	25.704	7789
NSCLC-27_C	3.256	13.024	3947
NSCLC-27_D	19.88	79.52	24097
NSCLC-29_B	4.522	18.088	5481
NSCLC-29_C	13.988	55.952	16955
NSCLC-29_D	8.323	33.292	10088
NSCLC-29_E	7.2	28.8	8727
NSCLC-32_B	22.6968	90.7872	27511
NSCLC-32_C	4.824	19.296	5847
NSCLC-32_D	7.8256	31.3024	9486
NSCLC-32_E	6.757	27.028	8190
NSCLC-33_A	6.44	25.76	7806
NSCLC-33_C	6.111	24.444	7407
NSCLC-33_D	6.902	27.608	8366
NSCLC-33_F	10.298	41.192	12482
NSCLC-36_A	6.776	27.104	8213
NSCLC-36_C	13.824	55.296	16756
NSCLC-36_D	19.872	79.488	24087
NSCLC-36_E	8.642	34.568	10475
NSCLC-38_A	17.485	69.94	21194
NSCLC-38_C	5.712	22.848	6924
NSCLC-38_D	7.712	30.848	9348
NSCLC-38_E	6.931	27.724	8401
NSCLC-40_D	55.002	220.008	66669
NSCLC-41_A	7.9808	31.9232	9674
NSCLC-41_C	6.984	27.936	8465
NSCLC-41_D	14.994	59.976	18175
NSCLC-41_E	9.612	38.448	11651
NSCLC-43_A	7.254	29.016	8793
NSCLC-43_B	19.338	77.352	23440
NSCLC-43_C	10.138	40.552	12288
NSCLC-43_D	11.781	47.124	14280
NSCLC-43_F	5.302	21.208	6427
NSCLC-44_A	4.14	16.56	5018
NSCLC-44_C	13.7824	55.1296	16706
NSCLC-44_D	11.6614	46.6456	14135
NSCLC-45_A	7.755	31.02	9400
NSCLC-45_C	8.019	32.076	9720
NSCLC-45_D	14.355	57.42	17400
NSCLC-46_A	5.32	21.28	6448
NSCLC-46_B	13.157	52.628	15948
NSCLC-46_C	13.1984	52.7936	15998
NSCLC-46_D	9.3225	37.29	11300
NSCLC-46_E	7.9674	31.8696	9657
NSCLC-47_A	7.068	28.272	8567
NSCLC-47_C	4.8332	19.3328	5858
NSCLC-47_D	13.2204	52.8816	16025
NSCLC-53_D	12.138	48.552	14713
NSCLC-55_D	12.138	48.552	14713
NSCLC-57_C	5.74	22.96	6958
NSCLC-57_D	7.175	28.7	8697
NSCLC-58_A	10.255	41.02	12430
NSCLC-58_C	9.312	37.248	11287
NSCLC-58_D	13.724	54.896	16635
NSCLC-61_A	5.369	21.476	6508
NSCLC-61_D	7.4304	29.7216	9007
NSCLC-61_E	8.8434	35.3736	10719
SC-106	7.532	30.128	9130
SC-106	64.26	257.04	77891
SC-108	50.76	203.04	61527
SC-108	145.656	582.624	176553
SC-110	2069.04	8276.16	2507927
SC-113	29.682	118.728	35978
SC-119	1201.98	4807.92	1456945
SC-121	81	324	98182
SC-124	42.614	170.456	51653
SC-124	49.181	196.724	59613
SC-128	5.17	20.68	6267
SC-128	6.588	26.352	7985
SC-133	11.6508	46.6032	14122
SC-133	47.929	191.716	58096
SC-134	6.48	25.92	7855
SC-134	19.716	78.864	23898
SC-136	63.28	253.12	76703
SC-136	152.908	611.632	185343
SC-31	26.514	106.056	32138
SC-32	21.114	84.456	25593
SC-38	116.746	466.984	141510
SC-40	11.502	46.008	13942
SC-40	30.51	122.04	36982
SC-51	47.644	190.576	57750
SC-71	38.038	152.152	46107
SC-71	39.6	158.4	48000
SM-37_A	26.845	107.38	32539
SM-rep1_0	10	40	12121
SM-rep1_103	10	40	12121
SM-rep1_104	10	40	12121
SM-rep1_105	10	40	12121
SM-rep1_106	10	40	12121
SM-rep2_0	10	40	12121
SM-rep2_103	10	40	12121
SM-rep2_104	10	40	12121
SM-rep2_105	10	40	12121
SM-rep2_106	10	40	12121
TNBC-00	23.4	46.8	14182
TNBC-00	25.8	51.6	15636
TNBC-00	34.7	69.4	21030
TNBC-03	24	48	14545
TNBC-03	70	140	42424
TNBC-03	250	500	151515
TNBC-05	12.3	24.6	7455
TNBC-05	60.5	121	36667
TNBC-08	34.5	69	20909
TNBC-08	57	114	34545
TNBC-08	212	424	128485
TNBC-08	885	1770	536364
TNBC-10	13.7	27.4	8303
TNBC-10	28.8	57.6	17455
TNBC-10	159	318	96364
TNBC-20	28.5	57	17273
TNBC-20	43	86	26061
TNBC-20	54	108	32727
TNBC-21	71.5	143	43333
TNBC-25	9.8	19.6	5939
TNBC-25	68.5	137	41515
TNBC-25	77.5	155	46970
TNBC-34	37	74	22424
TNBC-34	54	108	32727
TNBC-34	119	238	72121
TNBC-39	15.8	31.6	9576
TNBC-39	48	96	29091
TNBC-40	31.5	63	19091
TNBC-40	115	230	69697
TNBC-61	29.2	58.4	17697
TNBC-61	73	146	44242
TNBC-76	40.1	80.2	24303
TNBC-76	46.2	92.4	28000
TNBC-83	68	136	41212
TNBC-83	69.5	139	42121
TNBC-83	655	1310	396970
TNBC-89	31.7	63.4	19212
TNBC-89	59.5	119	36061
TNBC-89	1720	3440	1042424
TNBC-90	75.5	151	45758
TNBC-90	158	316	95758
TNBC-91	50.5	101	30606
TNBC-98	27.5	55	16667
TNBC-98	35	70	21212
TNBC-98	60	120	36364
