# Supplementary material for: Molecular sampling limits of ctDNA detection in clinical plasma samples
Source: J Liq Biopsy. 2026 Jul 4;13:100480. doi: 10.1016/j.jlb.2026.100480 (PMC13351401; doi:10.1016/j.jlb.2026.100480)
Supplement: Multimedia component 2 [file mmc2.zip]

Archive with 1 entries (1 files):
- Poisson-based ctDNA LOD Explorer.R
