# Supplementary material for: Molecular sampling limits of ctDNA detection in clinical plasma samples
Source: J Liq Biopsy. 2026 Jul 4;13:100480. doi: 10.1016/j.jlb.2026.100480 (PMC13351401; doi:10.1016/j.jlb.2026.100480)
Supplement: Multimedia component 2 [file mmc2.zip › Poisson-based ctDNA LOD Explorer.R]

# =========================================================
# Poisson-based ctDNA LOD Explorer
# =========================================================

# -------------------------
# 1) Packages
# -------------------------
library(shiny)
library(bslib)
library(ggplot2)
library(dplyr)
library(scales)
library(readr)
library(stringr)
library(tibble)
library(grid)
library(htmltools)

# -------------------------
# 2) Constants
# -------------------------
PG_PER_HAPLOID_GENOME <- 3.3
SCIENTIFIC_VAF_BREAKS <- c(0.005, 0.01, 0.05, 0.1, 0.5, 1)

# -------------------------
# 3) Helper functions
# -------------------------

calc_ge_from_ng_ul <- function(conc_ng_ul, volume_ul, pg_per_genome = PG_PER_HAPLOID_GENOME) {
  total_ng <- conc_ng_ul * volume_ul
  total_pg <- total_ng * 1000
  total_pg / pg_per_genome
}

parse_custom_k <- function(x) {
  if (is.null(x) || nchar(trimws(x)) == 0) return(numeric(0))

  vals <- str_split(x, pattern = "[,;\\s]+", simplify = FALSE)[[1]]
  vals <- vals[vals != ""]

  nums <- suppressWarnings(as.numeric(vals))
  nums <- nums[!is.na(nums)]
  nums <- nums[nums > 0]
  nums <- round(nums)

  sort(unique(nums))
}

pois_detect_prob <- function(vaf_frac, N_eff, k) {
  lambda <- N_eff * vaf_frac
  ppois(q = k - 1, lambda = lambda, lower.tail = FALSE)
}

solve_lod_poisson <- function(N_eff, k, p_target = 0.95) {
  if (is.na(N_eff) || N_eff <= 0 || is.na(k) || k <= 0) return(NA_real_)

  fn <- function(v) {
    pois_detect_prob(vaf_frac = v, N_eff = N_eff, k = k) - p_target
  }

  if (fn(1) < 0) return(NA_real_)

  uniroot(fn, interval = c(1e-12, 1), tol = 1e-12)$root
}

format_lod_percent <- function(x) {
  ifelse(
    is.na(x),
    "not reachable",
    ifelse(
      x >= 0.01,
      sprintf("%.4f%%", x),
      paste0(formatC(x, format = "e", digits = 2), "%")
    )
  )
}

label_vaf_ticks <- function(x) {
  paste0(format(x, trim = TRUE, scientific = FALSE), "%")
}

label_lod_value <- function(x) {
  ifelse(
    is.na(x),
    "not reachable",
    ifelse(
      x >= 0.01,
      sprintf("LOD = %.4f%%", x),
      paste0("LOD = ", formatC(x, format = "e", digits = 2), "%")
    )
  )
}

get_dynamic_k_colors <- function(ks) {
  labels <- paste0("k = ", ks)

  base_map <- c(
    "k = 1"  = "#9C755F",
    "k = 3"  = "#B07AA1",
    "k = 5"  = "#F28E2B",
    "k = 10" = "#4E79A7"
  )

  missing_labels <- setdiff(labels, names(base_map))

  if (length(missing_labels) > 0) {
    extra_cols <- hue_pal()(length(missing_labels))
    names(extra_cols) <- missing_labels
    base_map <- c(base_map, extra_cols)
  }

  base_map[labels]
}

make_annotation_df <- function(lod_tbl, k_levels) {
  ann_df <- lod_tbl %>%
    filter(!is.na(lod_percent)) %>%
    mutate(
      k_label = factor(paste0("k = ", k), levels = k_levels),
      label = label_lod_value(lod_percent)
    ) %>%
    arrange(lod_percent)

  n <- nrow(ann_df)
  if (n == 0) return(ann_df)

  ann_df$y_pos <- seq(0.20, 0.82, length.out = n)
  ann_df
}

tooltip_icon <- function(id, text) {
  tags$span(
    id = id,
    class = "tooltip-icon",
    `data-bs-toggle` = "tooltip",
    `data-bs-placement` = "right",
    title = text,
    HTML("&#9432;")
  )
}

label_with_tooltip <- function(label, id, text) {
  tags$div(
    class = "label-with-tooltip",
    tags$span(label),
    tooltip_icon(id, text)
  )
}

card_header_with_tooltip <- function(title, id, text) {
  div(
    class = "d-flex align-items-center gap-2",
    span(title),
    tooltip_icon(id, text)
  )
}

# -------------------------
# 4) UI builders
# -------------------------

build_sidebar <- function() {
  card(
    card_header("Inputs"),

    radioButtons(
      "input_mode",
      label = label_with_tooltip(
        "Input method",
        "tt_input_mode",
        "Choose whether genome equivalents are entered directly or estimated from cfDNA concentration and assay input volume."
      ),
      choices = c(
        "Enter GE directly" = "ge_direct",
        "Calculate GE from concentration and volume" = "conc_volume"
      ),
      selected = "ge_direct"
    ),

    conditionalPanel(
      condition = "input.input_mode == 'ge_direct'",
      numericInput(
        "ge_direct",
        label = label_with_tooltip(
          "Haploid genome equivalents (GE)",
          "tt_ge_direct",
          "Direct number of haploid genome equivalents entering the assay. One haploid genome equivalent corresponds to approximately 3.3 pg DNA."
        ),
        value = 10000,
        min = 0,
        step = 100
      )
    ),

    conditionalPanel(
      condition = "input.input_mode == 'conc_volume'",
      numericInput(
        "conc_ng_ul",
        label = label_with_tooltip(
          "cfDNA concentration (ng/µL)",
          "tt_conc",
          "Measured cfDNA concentration of the eluate or assay input material, expressed in ng per microliter."
        ),
        value = 2.5,
        min = 0,
        step = 0.1
      ),
      numericInput(
        "input_vol_ul",
        label = label_with_tooltip(
          "Assay input volume (µL)",
          "tt_vol",
          "Volume of cfDNA material used as assay input. Together with concentration this is used to estimate total DNA input and haploid genome equivalents."
        ),
        value = 20,
        min = 0,
        step = 0.5
      )
    ),

    sliderInput(
      "f_input",
      label = label_with_tooltip(
        "Effective input fraction (f)",
        "tt_finput",
        "Fraction of nominal input molecules assumed to be effectively available for mutant molecule detection. Use 1.0 if no loss is assumed; lower values can approximate workflow losses."
      ),
      min = 0.01,
      max = 1,
      value = 1,
      step = 0.01
    ),

    numericInput(
      "p_target",
      label = label_with_tooltip(
        "Target detection probability",
        "tt_ptarget",
        "Probability threshold used to define the LOD. For example, 0.95 means the plotted LOD is the lowest VAF at which the probability of observing at least k mutant molecules reaches 95%."
      ),
      value = 0.95,
      min = 0.50,
      max = 0.999,
      step = 0.01
    ),

    checkboxGroupInput(
      "k_values",
      label = label_with_tooltip(
        "Standard k values",
        "tt_kstd",
        "Minimum number of mutant molecules required for detection. Standard values 1, 3, 5, and 10 are commonly useful sensitivity scenarios."
      ),
      choices = c("1" = 1, "3" = 3, "5" = 5, "10" = 10),
      selected = c(1, 3, 5, 10)
    ),

    textInput(
      "k_custom",
      label = label_with_tooltip(
        "Additional custom k values",
        "tt_kcustom",
        "Optional custom mutant molecule thresholds. Enter one or multiple positive integers separated by commas, spaces, or semicolons, for example: 2,4,8,12."
      ),
      value = "",
      placeholder = "e.g. 2,4,8,12"
    ),

    sliderInput(
      "vaf_range",
      label = label_with_tooltip(
        "Displayed VAF range (%) on log10 scale",
        "tt_vafrange",
        "Controls the plotted VAF window. The axis itself is shown in percent on a logarithmic scale."
      ),
      min = -5,
      max = 0,
      value = c(-5, 0),
      step = 0.1
    ),

    checkboxInput(
      "show_lod_labels",
      label = label_with_tooltip(
        "Show LOD labels on vertical lines",
        "tt_showlabels",
        "If enabled, each vertical LOD line is annotated with the corresponding k value and estimated VAF threshold."
      ),
      value = TRUE
    ),

    hr(),

    downloadButton("download_csv", "Download LOD table (CSV)"),
    br(), br(),
    downloadButton("download_png", "Download main plot (PNG)"),
    br(), br(),
    downloadButton("download_pdf", "Download main plot (PDF)")
  )
}

build_about_card <- function() {
  card(
    card_header(
      card_header_with_tooltip(
        "About this app",
        "tt_about",
        "High-level overview of what the application estimates, what inputs it uses, and how the results should be interpreted."
      )
    ),
    card_body(
      p(class = "card-intro",
        "This tool estimates the theoretical, input-limited ctDNA limit of detection (LOD) using a Poisson sampling model."
      ),
      p(
        "Users can enter haploid genome equivalents directly or derive them from cfDNA concentration and assay input volume. Based on this input, the app calculates the variant allele frequency (VAF) required to detect at least k mutant molecules at a user-defined probability."
      ),
      p(
        "The output reflects idealized molecular sampling constraints and should be interpreted as a theoretical estimate rather than assay-validated diagnostic performance."
      )
    )
  )
}

build_summary_card <- function() {
  card(
    card_header(
      card_header_with_tooltip(
        "Summary",
        "tt_summary",
        "Provides a compact summary of the entered input values, derived genome equivalents, effective input after applying f, and the k thresholds currently evaluated."
      )
    ),
    card_body(
      p(class = "card-intro",
        "This section summarizes the numerical assay input used for the current calculation."
      ),
      verbatimTextOutput("summary_txt")
    )
  )
}

build_main_plot_card <- function() {
  card(
    card_header(
      card_header_with_tooltip(
        "Detection probability across VAF",
        "tt_mainplot",
        "Main plot showing the theoretical probability of observing at least k mutant molecules across a range of VAF values. Dashed vertical lines mark the input-limited LOD for each selected k."
      )
    ),
    card_body(
      p(class = "card-intro",
        "This plot visualizes how detection probability increases with VAF under the selected Poisson model and assay input assumptions."
      ),
      plotOutput("lod_plot", height = "520px")
    )
  )
}

build_results_cards <- function() {
  layout_columns(
    col_widths = c(6, 6),

    card(
      card_header(
        card_header_with_tooltip(
          "Calculated LOD values",
          "tt_lodtable",
          "Table of calculated input-limited LOD values. Each entry corresponds to the lowest VAF at which the selected target detection probability is reached for a given k."
        )
      ),
      card_body(
        p(class = "card-intro",
          "Use this table to read off the exact calculated VAF thresholds for the selected k values."
        ),
        tableOutput("lod_table")
      )
    ),

    card(
      card_header(
        card_header_with_tooltip(
          "LOD by k",
          "tt_kplot",
          "Compact plot of the calculated LOD values across k thresholds. Higher k values generally require higher VAF to reach the same detection probability."
        )
      ),
      card_body(
        p(class = "card-intro",
          "This panel shows how stricter mutant molecule requirements shift the achievable LOD."
        ),
        plotOutput("lod_k_plot", height = "320px")
      )
    )
  )
}

build_formula_card <- function() {
  card(
    card_header(
      card_header_with_tooltip(
        "Model",
        "tt_model",
        "Mathematical model used in this app. Genome equivalents are optionally estimated from concentration and volume, adjusted by an effective input fraction, and then used in a Poisson sampling model."
      )
    ),
    card_body(
      p(class = "card-intro",
        "The calculations in this tool are based on a simplified single-locus Poisson sampling framework."
      ),
      p(HTML("<b>GE calculation</b>: GE = concentration (ng/µL) × volume (µL) × 1000 / 3.3")),
      p(HTML("<b>Effective input</b>: N<sub>eff</sub> = GE × f")),
      p(HTML("<b>Sampling model</b>: X ~ Poisson(λ = N<sub>eff</sub> × VAF)")),
      p(HTML("<b>LOD definition</b>: smallest VAF such that P(X ≥ k) = target probability"))
    )
  )
}

build_disclaimer_card <- function() {
  card(
    card_header(
      card_header_with_tooltip(
        "Disclaimer / Legal Notice",
        "tt_disclaimer",
        "Important usage notice regarding intended purpose, limitations, and liability."
      )
    ),
    card_body(
      p(class = "card-intro",
        "Please read this notice before using or sharing results generated by this application."
      ),
      tags$ul(
        tags$li(
          HTML("<b>Research Use Only (RUO).</b> This tool is intended for exploratory, educational, and research purposes only.")
        ),
        tags$li(
          HTML("<b>Not for clinical decision-making.</b> The app is not validated for diagnosis, treatment selection, patient management, or any other regulated clinical or diagnostic use.")
        ),
        tags$li(
          HTML("<b>Simplified model.</b> Results reflect an input-limited theoretical Poisson model and do not account for all real-world assay factors such as library preparation bias, molecular barcoding efficiency, sequencing noise, locus-specific effects, bioinformatic filtering, clonal hematopoiesis, or assay-specific calling rules.")
        ),
        tags$li(
          HTML("<b>No warranty.</b> This tool is provided <i>as is</i> and <i>without any warranty</i>, express or implied, including but not limited to fitness for a particular purpose, accuracy, completeness, performance, or regulatory suitability.")
        ),
        tags$li(
          HTML("<b>User responsibility.</b> Any use, interpretation, adaptation, validation, or downstream application of results is solely at the user's own risk and responsibility.")
        )
      )
    )
  )
}

# -------------------------
# 5) Main UI
# -------------------------

ui <- page_fluid(
  theme = bs_theme(
    version = 5,
    bootswatch = "flatly",
    base_font = font_google("Inter"),
    heading_font = font_google("Inter")
  ),

  tags$head(
    tags$style(HTML("
      .tooltip-icon {
        display: inline-block;
        margin-left: 6px;
        color: #5c6f82;
        cursor: pointer;
        font-size: 0.95rem;
        line-height: 1;
      }
      .label-with-tooltip {
        display: inline-flex;
        align-items: center;
        gap: 2px;
        flex-wrap: wrap;
      }
      .card-intro {
        color: #4f5b66;
        margin-bottom: 0.75rem;
      }
      .tooltip {
        --bs-tooltip-max-width: 320px;
      }
    ")),
    tags$script(HTML("
      document.addEventListener('DOMContentLoaded', function() {
        var tooltipTriggerList = [].slice.call(document.querySelectorAll('[data-bs-toggle=\"tooltip\"]'));
        tooltipTriggerList.forEach(function (tooltipTriggerEl) {
          new bootstrap.Tooltip(tooltipTriggerEl);
        });
      });

      document.addEventListener('shiny:connected', function() {
        var tooltipTriggerList = [].slice.call(document.querySelectorAll('[data-bs-toggle=\"tooltip\"]'));
        tooltipTriggerList.forEach(function (tooltipTriggerEl) {
          if (!bootstrap.Tooltip.getInstance(tooltipTriggerEl)) {
            new bootstrap.Tooltip(tooltipTriggerEl);
          }
        });
      });

      $(document).on('shown.bs.collapse inserted.bs.tooltip', function() {
        var tooltipTriggerList = [].slice.call(document.querySelectorAll('[data-bs-toggle=\"tooltip\"]'));
        tooltipTriggerList.forEach(function (tooltipTriggerEl) {
          if (!bootstrap.Tooltip.getInstance(tooltipTriggerEl)) {
            new bootstrap.Tooltip(tooltipTriggerEl);
          }
        });
      });
    "))
  ),

  titlePanel("Poisson-based ctDNA LOD Explorer"),

  layout_sidebar(
    sidebar = build_sidebar(),
    build_about_card(),
    build_summary_card(),
    build_main_plot_card(),
    build_results_cards(),
    build_formula_card(),
    build_disclaimer_card()
  )
)

# -------------------------
# 6) Server helper functions
# -------------------------

get_raw_ge <- function(input) {
  if (input$input_mode == "ge_direct") {
    ge <- input$ge_direct
  } else {
    ge <- calc_ge_from_ng_ul(
      conc_ng_ul = input$conc_ng_ul,
      volume_ul = input$input_vol_ul
    )
  }

  validate(
    need(!is.null(ge) && is.finite(ge) && ge > 0, "Please enter a valid positive DNA input.")
  )

  ge
}

get_effective_ge <- function(raw_ge, f_input) {
  validate(
    need(!is.null(f_input) && is.finite(f_input) && f_input > 0 && f_input <= 1,
         "Effective input fraction f must be between 0 and 1.")
  )

  raw_ge * f_input
}

get_selected_k <- function(input) {
  k_std <- suppressWarnings(as.numeric(input$k_values))
  k_std <- k_std[!is.na(k_std) & k_std > 0]

  k_cust <- parse_custom_k(input$k_custom)

  ks <- sort(unique(c(k_std, k_cust)))

  validate(
    need(length(ks) > 0, "Please select or enter at least one k value.")
  )

  ks
}

make_lod_table <- function(N_eff, ks, p_target) {
  tibble(
    k = ks,
    lod_frac = sapply(ks, function(k) solve_lod_poisson(N_eff = N_eff, k = k, p_target = p_target))
  ) %>%
    mutate(
      lod_percent = lod_frac * 100,
      lod_label = format_lod_percent(lod_percent)
    )
}

make_curve_data <- function(N_eff, ks, vaf_range) {
  vaf_frac_seq <- 10^seq(vaf_range[1], vaf_range[2], length.out = 700)

  expand.grid(
    vaf_frac = vaf_frac_seq,
    k = ks
  ) %>%
    as_tibble() %>%
    mutate(
      detection_prob = mapply(
        FUN = pois_detect_prob,
        vaf_frac = vaf_frac,
        k = k,
        MoreArgs = list(N_eff = N_eff)
      ),
      vaf_percent = vaf_frac * 100,
      k_label = factor(paste0("k = ", k), levels = paste0("k = ", ks))
    )
}

make_main_plot <- function(curve_df, lod_tbl, p_target, show_lod_labels = TRUE) {
  k_levels <- levels(curve_df$k_label)
  ann_df <- make_annotation_df(lod_tbl, k_levels)
  color_map <- get_dynamic_k_colors(gsub("k = ", "", k_levels))

  p <- ggplot(curve_df, aes(x = vaf_percent, y = detection_prob, color = k_label)) +
    geom_line(linewidth = 1.05, lineend = "round") +
    geom_hline(
      yintercept = p_target,
      linetype = "dashed",
      color = "grey45",
      linewidth = 0.45
    ) +
    geom_vline(
      data = ann_df,
      aes(xintercept = lod_percent, color = k_label),
      linetype = "dashed",
      linewidth = 0.65,
      alpha = 0.95,
      show.legend = FALSE
    ) +
    scale_color_manual(values = color_map) +
    scale_x_log10(
      breaks = SCIENTIFIC_VAF_BREAKS,
      labels = label_vaf_ticks,
      limits = c(min(SCIENTIFIC_VAF_BREAKS), max(SCIENTIFIC_VAF_BREAKS)),
      expand = expansion(mult = c(0.02, 0.12))
    ) +
    scale_y_continuous(
      limits = c(0, 1),
      breaks = c(0, 0.25, 0.5, 0.75, 0.95, 1),
      labels = percent_format(accuracy = 1),
      expand = expansion(mult = c(0, 0.02))
    ) +
    annotation_logticks(
      sides = "b",
      short = unit(0.07, "cm"),
      mid = unit(0.10, "cm"),
      long = unit(0.13, "cm"),
      linewidth = 0.25,
      color = "grey55"
    ) +
    labs(
      title = "Input-specific theoretical ctDNA detection probability",
      subtitle = paste0(
        "Poisson model with \u03BB = N_eff \u00D7 VAF; ",
        "LOD defined at P(X \u2265 k) = ",
        percent(p_target, accuracy = 1)
      ),
      x = "Variant allele frequency (VAF, %)",
      y = "Detection probability",
      color = NULL
    ) +
    coord_cartesian(clip = "off") +
    theme_classic(base_size = 12) +
    theme(
      legend.position = "top",
      legend.justification = "left",
      legend.text = element_text(size = 10),
      plot.title = element_text(face = "bold", size = 13),
      plot.subtitle = element_text(size = 10.5),
      axis.title = element_text(face = "bold", size = 11),
      axis.text = element_text(size = 9.5, color = "black"),
      axis.line = element_line(linewidth = 0.5, color = "black"),
      axis.ticks = element_line(linewidth = 0.4, color = "black"),
      axis.ticks.length = unit(0.18, "cm"),
      panel.border = element_blank(),
      plot.margin = margin(12, 85, 10, 8)
    )

  if (show_lod_labels && nrow(ann_df) > 0) {
    p <- p +
      geom_text(
        data = ann_df,
        aes(
          x = lod_percent,
          y = y_pos,
          label = paste0(as.character(k_label), "\n", label),
          color = k_label
        ),
        angle = 90,
        vjust = -0.35,
        hjust = 0,
        size = 3.3,
        lineheight = 0.95,
        show.legend = FALSE
      )
  }

  p
}

make_k_plot <- function(lod_tbl) {
  valid_tbl <- lod_tbl %>% filter(!is.na(lod_percent))

  if (nrow(valid_tbl) == 0) {
    return(
      ggplot() +
        annotate("text", x = 0, y = 0, label = "No reachable LOD values", size = 5) +
        theme_void()
    )
  }

  ggplot(
    valid_tbl,
    aes(x = factor(k), y = lod_percent, group = 1)
  ) +
    geom_line(linewidth = 0.7, color = "grey35") +
    geom_point(size = 2.8, color = "black") +
    geom_text(
      aes(label = ifelse(
        lod_percent >= 0.01,
        sprintf("%.4f%%", lod_percent),
        paste0(formatC(lod_percent, format = "e", digits = 2), "%")
      )),
      nudge_y = valid_tbl$lod_percent * 0.18,
      size = 3.2
    ) +
    scale_y_log10(
      breaks = SCIENTIFIC_VAF_BREAKS,
      labels = label_vaf_ticks
    ) +
    labs(
      title = "LOD across k thresholds",
      x = "k (minimum mutant molecules)",
      y = "LOD (VAF %)"
    ) +
    theme_classic(base_size = 11.5) +
    theme(
      plot.title = element_text(face = "bold", size = 12.5),
      axis.title = element_text(face = "bold"),
      axis.text = element_text(color = "black")
    )
}

# -------------------------
# 7) Server
# -------------------------

server <- function(input, output, session) {

  raw_ge <- reactive({
    get_raw_ge(input)
  })

  N_eff <- reactive({
    get_effective_ge(raw_ge(), input$f_input)
  })

  selected_k <- reactive({
    get_selected_k(input)
  })

  lod_tbl <- reactive({
    make_lod_table(
      N_eff = N_eff(),
      ks = selected_k(),
      p_target = input$p_target
    )
  })

  curve_df <- reactive({
    make_curve_data(
      N_eff = N_eff(),
      ks = selected_k(),
      vaf_range = input$vaf_range
    )
  })

  main_plot_obj <- reactive({
    make_main_plot(
      curve_df = curve_df(),
      lod_tbl = lod_tbl(),
      p_target = input$p_target,
      show_lod_labels = isTRUE(input$show_lod_labels)
    )
  })

  k_plot_obj <- reactive({
    make_k_plot(lod_tbl())
  })

  output$summary_txt <- renderText({
    ge <- raw_ge()
    f <- input$f_input
    n_eff <- N_eff()
    ks <- selected_k()

    if (input$input_mode == "ge_direct") {
      paste0(
        "Raw input GE: ", comma(round(ge, 0)), "\n",
        "Effective input fraction f: ", round(f, 3), "\n",
        "Effective GE (N_eff): ", comma(round(n_eff, 0)), "\n",
        "Evaluated k values: ", paste(ks, collapse = ", ")
      )
    } else {
      total_ng <- input$conc_ng_ul * input$input_vol_ul

      paste0(
        "cfDNA concentration: ", input$conc_ng_ul, " ng/µL\n",
        "Input volume: ", input$input_vol_ul, " µL\n",
        "Total DNA input: ", round(total_ng, 3), " ng\n",
        "Estimated raw GE: ", comma(round(ge, 0)), "\n",
        "Effective input fraction f: ", round(f, 3), "\n",
        "Effective GE (N_eff): ", comma(round(n_eff, 0)), "\n",
        "Evaluated k values: ", paste(ks, collapse = ", ")
      )
    }
  })

  output$lod_plot <- renderPlot({
    main_plot_obj()
  }, res = 120)

  output$lod_k_plot <- renderPlot({
    k_plot_obj()
  }, res = 120)

  output$lod_table <- renderTable({
    lod_tbl() %>%
      transmute(
        `k` = k,
        `LOD (fraction)` = signif(lod_frac, 4),
        `LOD (VAF %)` = lod_label
      )
  }, striped = TRUE, bordered = TRUE, spacing = "m")

  output$download_csv <- downloadHandler(
    filename = function() "ctDNA_LOD_table.csv",
    content = function(file) {
      write_csv(
        lod_tbl() %>%
          transmute(
            k = k,
            lod_fraction = lod_frac,
            lod_percent = lod_percent
          ),
        file
      )
    }
  )

  output$download_png <- downloadHandler(
    filename = function() "ctDNA_LOD_plot.png",
    content = function(file) {
      ggsave(
        filename = file,
        plot = main_plot_obj(),
        width = 8.8,
        height = 5.8,
        dpi = 300
      )
    }
  )

  output$download_pdf <- downloadHandler(
    filename = function() "ctDNA_LOD_plot.pdf",
    content = function(file) {
      ggsave(
        filename = file,
        plot = main_plot_obj(),
        width = 8.8,
        height = 5.8,
        device = cairo_pdf
      )
    }
  )
}

# -------------------------
# 8) Run app
# -------------------------

shinyApp(ui, server)
